# Supplementary material for: Extracellular Vesicles Derived From Talaromyces marneffei Yeasts Mediate Inflammatory Response in Macrophage Cells by Bioactive Protein Components
Source: Front Microbiol. 2021 Jan 8;11:603183. doi: 10.3389/fmicb.2020.603183 (PMC7819977; doi:10.3389/fmicb.2020.603183)
Supplement: Supplementary file 1 [file Data_Sheet_1.ZIP › additional files/Table S1.xlsx]

## Sheet: protemics of EVs
Accession		Description	Coverage	# Peptides	# 1PSMs	# 2PSMs	average	# Unique Peptides	# AAs	MW [kDa]	calc. pI
A0A093Y2U3		Plasma membrane ATPase OS=Talaromyces marneffei PM1 OX=1077442 GN=GQ26_0042020 PE=3 SV=1	37.5879	33	186	90	138	33	995	109.4	5.43
B6Q5H1		Phosphoenolpyruvate carboxykinase AcuF OS=Talaromyces marneffei (strain ATCC 18224 / CBS 334.59 / QM 7333) OX=441960 GN=PMAA_032350 PE=3 SV=1	40.0662	18	87	120	103.5	18	604	66.6	6.32
A0A093VAW3		Heat shock 70 kDa protein OS=Talaromyces marneffei PM1 OX=1077442 GN=GQ26_0161420 PE=3 SV=1	36.6352	17	65	88	76.5	16	636	69.5	5.11
A0A093UYJ7		ATP synthase subunit beta OS=Talaromyces marneffei PM1 OX=1077442 GN=GQ26_0230200 PE=3 SV=1	53.3962	19	72	84	78	19	530	57	5.44
A0A093VCS4		Malate synthase OS=Talaromyces marneffei PM1 OX=1077442 GN=GQ26_0070990 PE=3 SV=1	39.7032	16	50	73	61.5	16	539	61	7.96
B6Q5P1		Pyruvate decarboxylase PdcA, putative OS=Talaromyces marneffei (strain ATCC 18224 / CBS 334.59 / QM 7333) OX=441960 GN=PMAA_023270 PE=3 SV=1	27.2727	11	46	77	61.5	11	572	63.3	6.89
B6QFW8		Cobalamin-independent methionine synthase MetH/D OS=Talaromyces marneffei (strain ATCC 18224 / CBS 334.59 / QM 7333) OX=441960 GN=PMAA_083570 PE=3 SV=1	24.5752	15	37	76	56.5	15	765	85.8	6.52
B6QEU2		Isocitrate lyase OS=Talaromyces marneffei (strain ATCC 18224 / CBS 334.59 / QM 7333) OX=441960 GN=PMAA_080470 PE=3 SV=1	52.7778	18	50	62	56	18	540	60.5	6.87
A0A093VCR4		ABC transporter CDR4 OS=Talaromyces marneffei PM1 OX=1077442 GN=GQ26_0070940 PE=3 SV=1	16.9713	20	58	51	54.5	20	1532	170.5	7.15
A0A093W212		Alcohol dehydrogenase 1 OS=Talaromyces marneffei PM1 OX=1077442 GN=GQ26_0022920 PE=3 SV=1	32.6969	10	32	62	47	10	419	44.7	8.43
A0A093VHE8		Enolase OS=Talaromyces marneffei PM1 OX=1077442 GN=GQ26_0201110 PE=3 SV=1	25.5708	8	27	52	39.5	8	438	47.4	5.58
B6Q757		Translation elongation factor EF-2 subunit, putative OS=Talaromyces marneffei (strain ATCC 18224 / CBS 334.59 / QM 7333) OX=441960 GN=PMAA_035180 PE=4 SV=1	18.624	15	37	59	48	15	843	93.3	6.89
A0A093V0M6		Bifunctional purine biosynthesis protein ADE17 OS=Talaromyces marneffei PM1 OX=1077442 GN=GQ26_0200720 PE=3 SV=1	18.6869	9	17	77	47	9	594	64.8	7.3
B6QSH2		Alcohol dehydrogenase, putative OS=Talaromyces marneffei (strain ATCC 18224 / CBS 334.59 / QM 7333) OX=441960 GN=PMAA_002040 PE=3 SV=1	30	7	25	46	35.5	7	350	37.1	7.06
B6QCH2		Transketolase OS=Talaromyces marneffei (strain ATCC 18224 / CBS 334.59 / QM 7333) OX=441960 GN=PMAA_067300 PE=3 SV=1	27.4854	15	35	47	41	15	684	74	6.09
B6QE06		Aconitate hydratase, mitochondrial OS=Talaromyces marneffei (strain ATCC 18224 / CBS 334.59 / QM 7333) OX=441960 GN=PMAA_079040 PE=3 SV=1	20.8917	13	17	67	42	13	785	84.9	6.43
A0A093UXE7		Heat shock protein 90 OS=Talaromyces marneffei PM1 OX=1077442 GN=GQ26_0450520 PE=3 SV=1	22.3647	14	36	51	43.5	14	702	80.3	5
B6QPY8		Glyceraldehyde-3-phosphate dehydrogenase OS=Talaromyces marneffei (strain ATCC 18224 / CBS 334.59 / QM 7333) OX=441960 GN=PMAA_039680 PE=3 SV=1	41.2463	11	36	39	37.5	10	337	36.4	7.47
A0A093VS82		ATP synthase subunit alpha, mitochondrial OS=Talaromyces marneffei PM1 OX=1077442 GN=GQ26_0022650 PE=3 SV=1	22.8412	14	42	32	37	14	718	77.8	9.45
A0A093UZS7		Heat shock protein SSB1 OS=Talaromyces marneffei PM1 OX=1077442 GN=GQ26_0210200 PE=3 SV=1	37.9479	16	40	33	36.5	16	614	67	5.29
B6QEB2		Transaldolase OS=Talaromyces marneffei (strain ATCC 18224 / CBS 334.59 / QM 7333) OX=441960 GN=PMAA_079410 PE=4 SV=1	45.3704	14	42	45	43.5	14	324	35.5	5.78
B6QHS9		Ubiquinol-cytochrome C reductase complex core protein 2, putative OS=Talaromyces marneffei (strain ATCC 18224 / CBS 334.59 / QM 7333) OX=441960 GN=PMAA_095290 PE=4 SV=1	35.8696	12	29	45	37	6	460	48.3	8.88
B6QD23		Mitochondrial Hsp70 chaperone (Ssc70), putative OS=Talaromyces marneffei (strain ATCC 18224 / CBS 334.59 / QM 7333) OX=441960 GN=PMAA_087010 PE=3 SV=1	18.5075	9	29	33	31	9	670	72.8	5.96
B6Q633		Elongation factor 1-alpha OS=Talaromyces marneffei (strain ATCC 18224 / CBS 334.59 / QM 7333) OX=441960 GN=PMAA_024010 PE=3 SV=1	31.2364	12	55	25	40	12	461	50	9.07
B6QSH1		Aldehyde dehydrogenase, putative OS=Talaromyces marneffei (strain ATCC 18224 / CBS 334.59 / QM 7333) OX=441960 GN=PMAA_002030 PE=3 SV=1	34.6856	12	29	41	35	12	493	53.9	6.54
A0A093VL07		78 kDa glucose-regulated protein like OS=Talaromyces marneffei PM1 OX=1077442 GN=GQ26_0010960 PE=3 SV=1	18.3704	11	35	28	31.5	10	675	73.5	5.08
B6QLD0		Mitochondrial peroxiredoxin Prx1, putative OS=Talaromyces marneffei (strain ATCC 18224 / CBS 334.59 / QM 7333) OX=441960 GN=PMAA_056960 PE=4 SV=1	45.5357	10	38	23	30.5	10	224	25	6.57
A0A093VIG6		Heat shock protein hsp98 OS=Talaromyces marneffei PM1 OX=1077442 GN=GQ26_0191780 PE=3 SV=1	12.7155	10	14	53	33.5	10	928	102.7	5.8
A0A093V8I1		6-phosphogluconate dehydrogenase, decarboxylating OS=Talaromyces marneffei PM1 OX=1077442 GN=GQ26_0190540 PE=3 SV=1	16.5354	7	21	41	31	7	508	55.6	6.05
A0A093VIC2		Homoisocitrate dehydrogenase OS=Talaromyces marneffei PM1 OX=1077442 GN=GQ26_0032100 PE=4 SV=1	29.7222	9	26	38	32	9	360	38.3	6.43
A0A093VSA1		Putative fumarate reductase OS=Talaromyces marneffei PM1 OX=1077442 GN=GQ26_0022850 PE=4 SV=1	15.311	8	12	45	28.5	8	627	68.1	6.84
A0A093V6A7		Ribosomal protein OS=Talaromyces marneffei PM1 OX=1077442 GN=GQ26_0141340 PE=3 SV=1	36.4055	8	27	25	26	8	217	24.2	9.89
B6QRT9		MFS monosaccharide transporter, putative OS=Talaromyces marneffei (strain ATCC 18224 / CBS 334.59 / QM 7333) OX=441960 GN=PMAA_049040 PE=3 SV=1	25.4113	9	33	29	31	9	547	60.3	8.12
I2D1C3		Putative antigenic mitochondrial protein HSP60 OS=Talaromyces marneffei OX=37727 PE=3 SV=1	45.0172	22	47	10	28.5	22	582	61.5	5.54
B6QTP5		Fatty acid synthase alpha subunit FasA OS=Talaromyces marneffei (strain ATCC 18224 / CBS 334.59 / QM 7333) OX=441960 GN=PMAA_005580 PE=3 SV=1	9.52125	13	24	44	34	13	1859	203.7	6.04
B6QCA4		Isoleucyl-tRNA synthetase, cytoplasmic OS=Talaromyces marneffei (strain ATCC 18224 / CBS 334.59 / QM 7333) OX=441960 GN=PMAA_067030 PE=3 SV=1	11.7702	11	22	46	34	11	1079	124.2	6.32
B6QNJ3		Bifunctional pyrimidine biosynthesis protein (PyrABCN), putative OS=Talaromyces marneffei (strain ATCC 18224 / CBS 334.59 / QM 7333) OX=441960 GN=PMAA_052900 PE=3 SV=1	8.35175	15	29	51	40	15	2263	249	6.61
A0A093Y4G9		4-hydroxyphenylpyruvate dioxygenase OS=Talaromyces marneffei PM1 OX=1077442 GN=GQ26_0032810 PE=3 SV=1	26.0241	9	22	47	34.5	9	415	46.8	5.82
A0A093VCP5		ATP-dependent RNA helicase eIF4A OS=Talaromyces marneffei PM1 OX=1077442 GN=GQ26_0081350 PE=3 SV=1	23.4257	8	24	31	27.5	8	397	44.6	5.17
B6QFE5		G-protein comlpex beta subunit CpcB OS=Talaromyces marneffei (strain ATCC 18224 / CBS 334.59 / QM 7333) OX=441960 GN=PMAA_081890 PE=4 SV=1	22.1519	6	16	38	27	6	316	34.9	6.79
A0A093XHZ9		Glutamate decarboxylase OS=Talaromyces marneffei PM1 OX=1077442 GN=GQ26_0261130 PE=3 SV=1	7.98023	11	23	36	29.5	11	1416	160	7.02
Q19AL9		Heat shock protein 30 OS=Talaromyces marneffei OX=37727 PE=2 SV=1	26.738	4	14	28	21	4	187	20.7	6.65
A0A093V2H7		Leucine--tRNA ligase, cytoplasmic OS=Talaromyces marneffei PM1 OX=1077442 GN=GQ26_0170340 PE=4 SV=1	4.00356	5	11	48	29.5	5	1124	125.5	6.58
B6QQC9		Acetyl-coenzyme A synthetase OS=Talaromyces marneffei (strain ATCC 18224 / CBS 334.59 / QM 7333) OX=441960 GN=PMAA_041020 PE=3 SV=1	16.6168	9	17	42	29.5	9	668	74	6.54
B6QLU3		GPI-anchored cell wall beta-1,3-endoglucanase EglC OS=Talaromyces marneffei (strain ATCC 18224 / CBS 334.59 / QM 7333) OX=441960 GN=PMAA_058500 PE=3 SV=1	21.5645	8	25	23	24	8	473	48.1	4.98
A0A093V7H3		14-3-3 protein like OS=Talaromyces marneffei PM1 OX=1077442 GN=GQ26_0420760 PE=3 SV=1	22.9282	8	13	42	27.5	6	362	40.6	5.71
A0A093V6C2		Mitochondrial-processing peptidase subunit beta OS=Talaromyces marneffei PM1 OX=1077442 GN=GQ26_0460250 PE=3 SV=1	24.0084	8	18	25	21.5	8	479	52.4	5.83
B6Q5D2		Uncharacterized protein OS=Talaromyces marneffei (strain ATCC 18224 / CBS 334.59 / QM 7333) OX=441960 GN=PMAA_022840 PE=4 SV=1	14.9057	6	14	34	24	6	530	59.3	6.55
B6QVD1		Translation elongation factor eEF-1 subunit gamma, putative OS=Talaromyces marneffei (strain ATCC 18224 / CBS 334.59 / QM 7333) OX=441960 GN=PMAA_012080 PE=4 SV=1	37.6847	13	24	29	26.5	13	406	45.9	6.58
A0A093UZA2		60S acidic ribosomal protein P0 OS=Talaromyces marneffei PM1 OX=1077442 GN=GQ26_0380150 PE=3 SV=1	24.6006	6	21	23	22	6	313	33.3	4.89
A0A093UPX3		Malate dehydrogenase, cytoplasmic OS=Talaromyces marneffei PM1 OX=1077442 GN=GQ26_0510200 PE=4 SV=1	18.3246	8	19	22	20.5	8	573	61.3	9.41
B6QQZ0		Serine hydroxymethyltransferase OS=Talaromyces marneffei (strain ATCC 18224 / CBS 334.59 / QM 7333) OX=441960 GN=PMAA_045410 PE=3 SV=1	23.1423	10	29	23	26	9	471	51.7	7.91
A0A093VLH1		Phosphoinositide 3-phosphatase OS=Talaromyces marneffei PM1 OX=1077442 GN=GQ26_0061470 PE=3 SV=1	9.01408	9	23	18	20.5	9	1065	120.2	8.16
B6Q1E8		Phosphoglucomutase PgmA OS=Talaromyces marneffei (strain ATCC 18224 / CBS 334.59 / QM 7333) OX=441960 GN=PMAA_017260 PE=3 SV=1	16.5766	6	16	26	21	6	555	60.4	6.09
A0A093VUF4		Mitochondrial outer membrane protein porin OS=Talaromyces marneffei PM1 OX=1077442 GN=GQ26_0013960 PE=4 SV=1	37.6761	9	23	15	19	9	284	30	9
B6QE47		Eukaryotic translation initiation factor 3 subunit C OS=Talaromyces marneffei (strain ATCC 18224 / CBS 334.59 / QM 7333) OX=441960 GN=NIP1 PE=3 SV=1	11.0599	9	22	30	26	9	868	97.9	5.12
B6Q4A5		Fructose-bisphosphate aldolase OS=Talaromyces marneffei (strain ATCC 18224 / CBS 334.59 / QM 7333) OX=441960 GN=PMAA_021180 PE=3 SV=1	24.4444	7	17	13	15	7	360	39.9	6.39
A0A093UWE9		CR(VI) reductase OS=Talaromyces marneffei PM1 OX=1077442 GN=GQ26_0270400 PE=4 SV=1	15.0289	2	12	17	14.5	2	173	19	8.47
A0A093XUC9		Protein transport protein sec31 OS=Talaromyces marneffei PM1 OX=1077442 GN=GQ26_0112430 PE=4 SV=1	4.48359	5	7	36	21.5	5	1249	134.4	6.4
B6QF82		Vacuolar ATP synthase catalytic subunit A, putative OS=Talaromyces marneffei (strain ATCC 18224 / CBS 334.59 / QM 7333) OX=441960 GN=PMAA_081280 PE=3 SV=1	8.25175	5	9	33	21	5	715	78	5.35
B6QS27		Phosphoglycerate kinase OS=Talaromyces marneffei (strain ATCC 18224 / CBS 334.59 / QM 7333) OX=441960 GN=PMAA_044020 PE=3 SV=1	27.3381	9	19	19	19	9	417	44.5	6.9
A0A093VSA7		Acetyl-CoA hydrolase OS=Talaromyces marneffei PM1 OX=1077442 GN=GQ26_0022900 PE=4 SV=1	13.9313	6	11	31	21	6	524	58.2	6.62
B6QCA9		Histone H4 OS=Talaromyces marneffei (strain ATCC 18224 / CBS 334.59 / QM 7333) OX=441960 GN=PMAA_067080 PE=3 SV=1	52.4272	7	26	10	18	7	103	11.3	11.36
A0A093UTZ5		3-ketoacyl-CoA thiolase, peroxisomal OS=Talaromyces marneffei PM1 OX=1077442 GN=GQ26_0330940 PE=3 SV=1	23.0769	7	13	28	20.5	7	416	44.1	7.08
A0A093UWP5		Fatty acid synthase subunit beta OS=Talaromyces marneffei PM1 OX=1077442 GN=GQ26_0271270 PE=3 SV=1	5.83732	9	15	38	26.5	9	2090	231.8	6.15
A0A093UUI5		3-isopropylmalate dehydrogenase OS=Talaromyces marneffei PM1 OX=1077442 GN=GQ26_0310100 PE=3 SV=1	24.6575	7	14	23	18.5	7	365	39	5.83
A0A093UY52		Otogelin OS=Talaromyces marneffei PM1 OX=1077442 GN=GQ26_0261100 PE=4 SV=1	27.2358	10	26	11	18.5	10	492	49.5	6.39
A0A093VU16		Actin, gamma OS=Talaromyces marneffei PM1 OX=1077442 GN=GQ26_0082790 PE=3 SV=1	33.3333	8	28	13	20.5	8	375	41.6	5.69
B6Q9M1		Uncharacterized protein OS=Talaromyces marneffei (strain ATCC 18224 / CBS 334.59 / QM 7333) OX=441960 GN=PMAA_062540 PE=4 SV=1	34.188	6	14	20	17	6	234	26	5.44
A0A093UVB4		Multifunctional fusion protein OS=Talaromyces marneffei PM1 OX=1077442 GN=GQ26_0301220 PE=3 SV=1	7.29167	4	6	28	17	4	576	62.5	7.3
B6Q1V2		2-methylcitrate dehydratase, putative OS=Talaromyces marneffei (strain ATCC 18224 / CBS 334.59 / QM 7333) OX=441960 GN=PMAA_017500 PE=4 SV=1	11.3074	5	8	31	19.5	5	566	63	7.88
B6QFD5		60S ribosomal protein L4, putative OS=Talaromyces marneffei (strain ATCC 18224 / CBS 334.59 / QM 7333) OX=441960 GN=PMAA_081790 PE=4 SV=1	39.5161	12	31	11	21	12	372	40.4	10.74
A0A093VMT9		Cell division control protein 48 OS=Talaromyces marneffei PM1 OX=1077442 GN=GQ26_0051480 PE=3 SV=1	14.5985	10	20	22	21	10	822	90.2	5.12
A0A093VIZ4		Short-chain dehydrogenase TIC 32, chloroplastic OS=Talaromyces marneffei PM1 OX=1077442 GN=GQ26_0081650 PE=4 SV=1	7.25309	4	16	16	16	4	648	70.5	8.34
B6QDU7		Sorbitol/xylulose reductase Sou1-like, putative OS=Talaromyces marneffei (strain ATCC 18224 / CBS 334.59 / QM 7333) OX=441960 GN=PMAA_088300 PE=4 SV=1	27.0677	6	11	22	16.5	6	266	28.6	7.09
B6Q6B7		Triosephosphate isomerase OS=Talaromyces marneffei (strain ATCC 18224 / CBS 334.59 / QM 7333) OX=441960 GN=PMAA_033950 PE=3 SV=1	36.5462	8	18	16	17	8	249	26.8	5.53
A0A093V0M3		Clathrin heavy chain OS=Talaromyces marneffei PM1 OX=1077442 GN=GQ26_0200690 PE=3 SV=1	2.86567	4	9	36	22.5	4	1675	190.5	5.33
B6QVL8		Isocitrate dehydrogenase Idp1, putative OS=Talaromyces marneffei (strain ATCC 18224 / CBS 334.59 / QM 7333) OX=441960 GN=PMAA_012920 PE=4 SV=1	5.36585	4	6	32	19	4	820	91.6	8.72
A0A455R7H9		Cell wall mannoprotein 1 (Fragment) OS=Talaromyces marneffei OX=37727 GN=MP1 PE=4 SV=1	53.7736	8	18	13	15.5	2	212	22.8	9.07
B6QT02		Sulfate adenylyltransferase OS=Talaromyces marneffei (strain ATCC 18224 / CBS 334.59 / QM 7333) OX=441960 GN=MET3 PE=3 SV=1	13.438	6	14	21	17.5	6	573	63.7	7.03
A0A093VJ46		Succinate dehydrogenase [ubiquinone] flavoprotein subunit, mitochondrial OS=Talaromyces marneffei PM1 OX=1077442 GN=GQ26_0081790 PE=3 SV=1	9.62567	8	11	25	18	8	1122	122.6	7.43
B6Q7V3		Ribosomal protein S5 OS=Talaromyces marneffei (strain ATCC 18224 / CBS 334.59 / QM 7333) OX=441960 GN=PMAA_016360 PE=3 SV=1	34.749	7	17	12	14.5	7	259	28.2	10.45
A0A093VLN5		Putative CDP-alcohol phosphatidyltransferase class-I family protein C22A12.08c OS=Talaromyces marneffei PM1 OX=1077442 GN=GQ26_0140140 PE=4 SV=1	6.4257	3	5	29	17	3	498	54.9	5.87
A0A093XD99		Sulfite reductase [NADPH] subunit beta OS=Talaromyces marneffei PM1 OX=1077442 GN=GQ26_0370380 PE=4 SV=1	5.57377	8	13	29	21	8	1525	168.2	5.74
B6QJF4		Argininosuccinate synthase OS=Talaromyces marneffei (strain ATCC 18224 / CBS 334.59 / QM 7333) OX=441960 GN=PMAA_090980 PE=3 SV=1	19.7115	8	15	21	18	8	416	45.8	5.45
A0A093XEN9		D-3-phosphoglycerate dehydrogenase OS=Talaromyces marneffei PM1 OX=1077442 GN=GQ26_0330120 PE=3 SV=1	20.4593	7	14	26	20	7	479	51.9	6.09
A0A093V4K2		Pyruvate dehydrogenase E1 component subunit alpha, mitochondrial OS=Talaromyces marneffei PM1 OX=1077442 GN=GQ26_0161320 PE=4 SV=1	11.2745	5	6	26	16	5	408	45.5	7.15
A0A093V9I3		Tryptophan synthase OS=Talaromyces marneffei PM1 OX=1077442 GN=GQ26_0112060 PE=3 SV=1	8.25309	5	8	24	16	5	727	78.3	5.88
A0A093UPA0		Uncharacterized protein C16H5.12c OS=Talaromyces marneffei PM1 OX=1077442 GN=GQ26_0540360 PE=4 SV=1	8.83234	6	11	24	17.5	6	668	71	8.94
B6Q6K2		Mitochondrial ADP,ATP carrier protein (Ant), putative OS=Talaromyces marneffei (strain ATCC 18224 / CBS 334.59 / QM 7333) OX=441960 GN=PMAA_024900 PE=3 SV=1	26.6667	9	22	8	15	9	315	34	9.89
B6Q8S9		Actin-bundling protein Sac6, putative OS=Talaromyces marneffei (strain ATCC 18224 / CBS 334.59 / QM 7333) OX=441960 GN=PMAA_069750 PE=4 SV=1	9.13313	4	7	24	15.5	4	646	72.1	6.07
B6QG28		T-complex protein 1, alpha subunit, putative OS=Talaromyces marneffei (strain ATCC 18224 / CBS 334.59 / QM 7333) OX=441960 GN=PMAA_084190 PE=3 SV=1	9.34744	4	9	21	15	4	567	61.6	6.57
A0A093V574		Cys-Gly metallodipeptidase DUG1 OS=Talaromyces marneffei PM1 OX=1077442 GN=GQ26_0520190 PE=4 SV=1	16.171	6	12	26	19	6	538	59.3	6.05
B6QH75		Glutamate decarboxylase OS=Talaromyces marneffei (strain ATCC 18224 / CBS 334.59 / QM 7333) OX=441960 GN=PMAA_093370 PE=3 SV=1	15.3481	6	10	23	16.5	6	632	70.5	7.93
B6QU79		ATP-dependent 6-phosphofructokinase OS=Talaromyces marneffei (strain ATCC 18224 / CBS 334.59 / QM 7333) OX=441960 GN=PMAA_006650 PE=3 SV=1	7.71144	5	7	29	18	5	804	87.7	7.64
A0A093VEB8		1,3-beta-glucanosyltransferase OS=Talaromyces marneffei PM1 OX=1077442 GN=GQ26_0071920 PE=3 SV=1	9.7561	7	19	12	15.5	7	984	107.6	6.95
B6QC04		Vacuolar proton pump subunit B OS=Talaromyces marneffei (strain ATCC 18224 / CBS 334.59 / QM 7333) OX=441960 GN=PMAA_075950 PE=3 SV=1	20.9073	7	12	27	19.5	7	507	56.4	5.74
B6QPX9		Homocitrate synthase OS=Talaromyces marneffei (strain ATCC 18224 / CBS 334.59 / QM 7333) OX=441960 GN=PMAA_040420 PE=3 SV=1	16.4905	6	11	22	16.5	6	473	51.8	6.1
B6QRM8		Rab GDP dissociation inhibitor OS=Talaromyces marneffei (strain ATCC 18224 / CBS 334.59 / QM 7333) OX=441960 GN=PMAA_048370 PE=3 SV=1	17.2708	6	10	27	18.5	6	469	52.3	5.58
A0A093VA38		Carnitine O-acetyltransferase, mitochondrial OS=Talaromyces marneffei PM1 OX=1077442 GN=GQ26_0171210 PE=3 SV=1	12.093	7	8	25	16.5	7	645	73.6	8.07
A0A093VDA1		Pyruvate dehydrogenase E1 component subunit beta OS=Talaromyces marneffei PM1 OX=1077442 GN=GQ26_0271230 PE=4 SV=1	12.1718	4	6	20	13	4	419	45.5	6.95
A0A093V9U2		60S ribosomal protein L8-B OS=Talaromyces marneffei PM1 OX=1077442 GN=GQ26_0170430 PE=4 SV=1	14.7186	7	20	7	13.5	7	462	50.9	9.82
B6QFZ9		Pyridoxine biosynthesis protein OS=Talaromyces marneffei (strain ATCC 18224 / CBS 334.59 / QM 7333) OX=441960 GN=PMAA_083900 PE=3 SV=1	34.0836	9	21	10	15.5	9	311	33	6
A0A093VC17		Syntaxin-like protein psy1 OS=Talaromyces marneffei PM1 OX=1077442 GN=GQ26_0151970 PE=4 SV=1	28.3019	7	15	13	14	7	318	36	5.67
A0A093V6M0		40S ribosomal protein S13 OS=Talaromyces marneffei PM1 OX=1077442 GN=GQ26_0450200 PE=3 SV=1	31.1258	5	19	9	14	5	151	16.9	10.43
A0A093VNF1		Inosine-5'-monophosphate dehydrogenase OS=Talaromyces marneffei PM1 OX=1077442 GN=GQ26_0132440 PE=3 SV=1	11.5596	5	11	17	14	5	545	58.3	6.86
A0A093US28		60S ribosomal protein L12 OS=Talaromyces marneffei PM1 OX=1077442 GN=GQ26_0380540 PE=3 SV=1	26.0606	3	12	9	10.5	3	165	17.7	9.5
B6Q3I2		60S ribosomal protein L27 OS=Talaromyces marneffei (strain ATCC 18224 / CBS 334.59 / QM 7333) OX=441960 GN=PMAA_019840 PE=3 SV=1	41.4815	6	14	10	12	6	135	15.6	10.54
B6QQF9		Fructose-1,6-bisphosphatase Fbp1, putative OS=Talaromyces marneffei (strain ATCC 18224 / CBS 334.59 / QM 7333) OX=441960 GN=PMAA_041280 PE=3 SV=1	18.0282	4	11	16	13.5	4	355	38.8	6.14
B6QHZ6		NADH-ubiquinone oxidoreductase, subunit G, putative OS=Talaromyces marneffei (strain ATCC 18224 / CBS 334.59 / QM 7333) OX=441960 GN=PMAA_095950 PE=3 SV=1	12.7891	7	15	12	13.5	7	735	80	6.8
A0A093VF10		Saccharopine dehydrogenase [NADP(+), L-glutamate-forming] OS=Talaromyces marneffei PM1 OX=1077442 GN=GQ26_0122400 PE=4 SV=1	23.7778	7	10	21	15.5	7	450	49.5	5.6
B6QFF4		Septin OS=Talaromyces marneffei (strain ATCC 18224 / CBS 334.59 / QM 7333) OX=441960 GN=PMAA_081970 PE=3 SV=1	13.8743	4	10	15	12.5	3	382	44	8.72
B6QET0		Threonyl-tRNA synthetase, putative OS=Talaromyces marneffei (strain ATCC 18224 / CBS 334.59 / QM 7333) OX=441960 GN=PMAA_080350 PE=3 SV=1	9.53039	5	6	24	15	5	724	83	7.25
A0A093UYV4		Pore membrane protein of 33 kDa OS=Talaromyces marneffei PM1 OX=1077442 GN=GQ26_0400770 PE=4 SV=1	26.9896	5	11	11	11	5	289	32.1	10.02
B6QVF4		Bifunctional purine biosynthetic protein Ade1, putative OS=Talaromyces marneffei (strain ATCC 18224 / CBS 334.59 / QM 7333) OX=441960 GN=PMAA_012300 PE=3 SV=1	10.3659	6	10	21	15.5	6	820	86.6	5.74
A0A093V0W2		Polyadenylate-binding protein, cytoplasmic and nuclear OS=Talaromyces marneffei PM1 OX=1077442 GN=GQ26_0340740 PE=4 SV=1	7.20486	8	14	12	13	8	1152	124.5	5.43
A0A093XYT3		Homoserine dehydrogenase OS=Talaromyces marneffei PM1 OX=1077442 GN=GQ26_0071560 PE=3 SV=1	16.2162	5	8	22	15	5	370	38.6	5.43
A0A093VIX5		Peroxidase OS=Talaromyces marneffei PM1 OX=1077442 GN=GQ26_0030880 PE=3 SV=1	13.6111	5	12	15	13.5	5	360	39.7	7.88
B6QNR8		Eukaryotic translation initiation factor 3 subunit A OS=Talaromyces marneffei (strain ATCC 18224 / CBS 334.59 / QM 7333) OX=441960 GN=TIF32 PE=3 SV=1	7.72128	6	8	18	13	6	1062	120.8	9.33
B6QLL0		Pyruvate kinase OS=Talaromyces marneffei (strain ATCC 18224 / CBS 334.59 / QM 7333) OX=441960 GN=PMAA_057700 PE=3 SV=1	7.80952	3	5	18	11.5	3	525	58.1	6.57
A0A093VM36		Alpha-glucosidase 2 OS=Talaromyces marneffei PM1 OX=1077442 GN=GQ26_0062700 PE=3 SV=1	4.02367	3	4	23	13.5	3	845	93.6	6.58
A0A093VDX6		Peptidyl-prolyl cis-trans isomerase OS=Talaromyces marneffei PM1 OX=1077442 GN=GQ26_0132360 PE=3 SV=1	21.3675	5	16	9	12.5	5	234	25.1	9.32
A0A093V467		T-complex protein 1 subunit zeta OS=Talaromyces marneffei PM1 OX=1077442 GN=GQ26_0260510 PE=3 SV=1	6.85921	3	7	18	12.5	3	554	60.7	7.28
B6QA80		Importin beta-4 subunit, putative OS=Talaromyces marneffei (strain ATCC 18224 / CBS 334.59 / QM 7333) OX=441960 GN=PMAA_063260 PE=4 SV=1	2.69767	2	3	20	11.5	2	1075	119.5	4.68
A0A093VIB4		Sphingolipid long chain base-responsive protein PIL1 OS=Talaromyces marneffei PM1 OX=1077442 GN=GQ26_0032010 PE=4 SV=1	16.2393	4	7	15	11	4	351	39.3	5.55
A0A093VLY0		Cytoskeletal signaling protein slm1 OS=Talaromyces marneffei PM1 OX=1077442 GN=GQ26_0010840 PE=4 SV=1	19.6819	6	17	4	10.5	6	503	55.2	8.48
A0A093VW46		Phenylalanine--tRNA ligase beta subunit OS=Talaromyces marneffei PM1 OX=1077442 GN=GQ26_0061460 PE=4 SV=1	11.9672	6	10	19	14.5	6	610	68.8	5.29
A0A093UYI4		Arp2/3 complex 34 kDa subunit OS=Talaromyces marneffei PM1 OX=1077442 GN=GQ26_0410840 PE=3 SV=1	13.7427	4	7	15	11	4	342	39.1	8.47
B6QIC8		Glutamate synthase Glt1, putative OS=Talaromyces marneffei (strain ATCC 18224 / CBS 334.59 / QM 7333) OX=441960 GN=PMAA_097140 PE=4 SV=1	7.34463	11	14	32	23	11	2124	233.5	6.18
B6QMZ2		Flavodoxin-like domain-containing protein OS=Talaromyces marneffei (strain ATCC 18224 / CBS 334.59 / QM 7333) OX=441960 GN=PMAA_051440 PE=4 SV=1	40.404	5	15	8	11.5	1	198	21.1	6.07
A0A093UZT2		Acetyl-CoA acetyltransferase IA OS=Talaromyces marneffei PM1 OX=1077442 GN=GQ26_0210230 PE=3 SV=1	16.3317	4	10	11	10.5	4	398	41	6.79
A0A093VE65		Multifunctional tryptophan biosynthesis protein OS=Talaromyces marneffei PM1 OX=1077442 GN=GQ26_0250710 PE=3 SV=1	4.11141	2	4	18	11	2	754	81.6	7.21
B6QRG2		Glucosamine-fructose-6-phosphate aminotransferase OS=Talaromyces marneffei (strain ATCC 18224 / CBS 334.59 / QM 7333) OX=441960 GN=PMAA_046380 PE=4 SV=1	8.35735	5	11	14	12.5	5	694	77.5	6.65
B6Q566		Fumarylacetoacetase OS=Talaromyces marneffei (strain ATCC 18224 / CBS 334.59 / QM 7333) OX=441960 GN=PMAA_031990 PE=3 SV=1	16.055	3	6	21	13.5	3	436	47.5	6.11
B8MJE8		RuvB-like helicase OS=Talaromyces stipitatus (strain ATCC 10500 / CBS 375.48 / QM 6759 / NRRL 1006) OX=441959 GN=TSTA_046030 PE=3 SV=1	10.4701	4	7	12	9.5	1	468	51.1	5.53
A0A093VGR4		Peroxisomal hydratase-dehydrogenase-epimerase OS=Talaromyces marneffei PM1 OX=1077442 GN=GQ26_0041450 PE=4 SV=1	7.4115	6	8	15	11.5	6	904	97	8.56
A0A093XHI0		Aromatic-L-amino-acid decarboxylase OS=Talaromyces marneffei PM1 OX=1077442 GN=GQ26_0271000 PE=4 SV=1	2.51748	3	4	13	8.5	3	1430	160.8	6.93
A0A093VC53		60S ribosomal protein L18-B OS=Talaromyces marneffei PM1 OX=1077442 GN=GQ26_0152320 PE=3 SV=1	8.04598	4	10	7	8.5	4	522	58.2	10.73
B6QB74		Aldehyde dehydrogenase, putative OS=Talaromyces marneffei (strain ATCC 18224 / CBS 334.59 / QM 7333) OX=441960 GN=PMAA_074550 PE=3 SV=1	14.4554	6	9	16	12.5	6	505	54.5	5.33
B6Q8Y0		Serine hydroxymethyltransferase OS=Talaromyces marneffei (strain ATCC 18224 / CBS 334.59 / QM 7333) OX=441960 GN=PMAA_070220 PE=3 SV=1	11.028	5	7	17	12	4	535	59	8.56
B6Q5T2		Clustered mitochondria protein homolog OS=Talaromyces marneffei (strain ATCC 18224 / CBS 334.59 / QM 7333) OX=441960 GN=CLU1 PE=3 SV=1	2.49597	3	6	23	14.5	3	1242	137.8	5.81
B6QHR4		RuvB-like helicase OS=Talaromyces marneffei (strain ATCC 18224 / CBS 334.59 / QM 7333) OX=441960 GN=PMAA_095140 PE=3 SV=1	11.1111	4	6	14	10	1	468	51.2	5.53
A0A093XA48		Glutathione peroxidase OS=Talaromyces marneffei PM1 OX=1077442 GN=GQ26_0490420 PE=3 SV=1	20.8122	4	9	11	10	4	197	21.3	6.2
B8MMS2		40S ribosomal protein S4 OS=Talaromyces stipitatus (strain ATCC 10500 / CBS 375.48 / QM 6759 / NRRL 1006) OX=441959 GN=TSTA_100720 PE=3 SV=1	25.8555	6	12	10	11	6	263	29.5	10.2
A0A093UPL0		Histone H2B OS=Talaromyces marneffei PM1 OX=1077442 GN=GQ26_0520110 PE=3 SV=1	32.1429	5	16	5	10.5	5	140	15	10.13
A0A093VFZ6		60S ribosomal protein L32 OS=Talaromyces marneffei PM1 OX=1077442 GN=GQ26_0220470 PE=4 SV=1	20.7692	2	12	4	8	2	130	14.7	11.41
A0A093XZT1		AP-1 complex subunit gamma OS=Talaromyces marneffei PM1 OX=1077442 GN=GQ26_0060750 PE=3 SV=1	7.2104	5	6	13	9.5	5	846	92.4	6.77
A0A093UR34		Uncharacterized protein OS=Talaromyces marneffei PM1 OX=1077442 GN=GQ26_0410590 PE=4 SV=1	10.7558	2	13	4	8.5	2	344	37.1	7.66
B6QRV5		Adenosylhomocysteinase OS=Talaromyces marneffei (strain ATCC 18224 / CBS 334.59 / QM 7333) OX=441960 GN=PMAA_044120 PE=3 SV=1	15.5902	5	10	10	10	5	449	48.5	6.16
B6QEF2		Septin AspA, putative OS=Talaromyces marneffei (strain ATCC 18224 / CBS 334.59 / QM 7333) OX=441960 GN=PMAA_079790 PE=3 SV=1	8.31169	3	8	13	10.5	3	385	43.7	5.14
A0A093VCV8		60S ribosomal protein L13 OS=Talaromyces marneffei PM1 OX=1077442 GN=GQ26_0280870 PE=3 SV=1	9.48905	7	13	11	12	7	822	90.4	10.23
B8LZ94		Ras GTPase Rab11, putative OS=Talaromyces stipitatus (strain ATCC 10500 / CBS 375.48 / QM 6759 / NRRL 1006) OX=441959 GN=TSTA_088830 PE=4 SV=1	20.8531	4	12	8	10	4	211	23.6	5.69
B6QCJ4		Arp2/3 complex subunit (Arp2), putative OS=Talaromyces marneffei (strain ATCC 18224 / CBS 334.59 / QM 7333) OX=441960 GN=PMAA_067490 PE=3 SV=1	11.2821	3	7	13	10	3	390	43.9	5.96
A0A093V0C1		Curved DNA-binding protein (Fragment) OS=Talaromyces marneffei PM1 OX=1077442 GN=GQ26_0220430 PE=4 SV=1	8.08314	4	8	14	11	4	433	46.9	8.98
B6QFI0		Nucleoside diphosphate kinase OS=Talaromyces marneffei (strain ATCC 18224 / CBS 334.59 / QM 7333) OX=441960 GN=PMAA_082210 PE=3 SV=1	16.9935	2	7	6	6.5	2	153	17	7.43
A0A093VA44		60S ribosomal protein L20-B OS=Talaromyces marneffei PM1 OX=1077442 GN=GQ26_0340350 PE=3 SV=1	28.5714	5	13	9	11	5	203	23.9	10.15
B6QF28		Nitrogen metabolite repression regulator NmrA OS=Talaromyces marneffei (strain ATCC 18224 / CBS 334.59 / QM 7333) OX=441960 GN=PMAA_080780 PE=4 SV=1	7.64873	2	4	11	7.5	2	353	38.8	6.74
A0A093V097		Valine--tRNA ligase, mitochondrial OS=Talaromyces marneffei PM1 OX=1077442 GN=GQ26_0211370 PE=3 SV=1	2.45979	2	4	17	10.5	2	1057	118.6	6.84
B6QRK4		Actin-related protein 2/3 complex subunit OS=Talaromyces marneffei (strain ATCC 18224 / CBS 334.59 / QM 7333) OX=441960 GN=PMAA_046560 PE=3 SV=1	11.6022	3	4	16	10	3	362	40	6.4
A0A093VK99		Putative T-complex protein 1 subunit theta OS=Talaromyces marneffei PM1 OX=1077442 GN=GQ26_0161280 PE=3 SV=1	5.16351	2	4	15	9.5	2	581	63.1	4.88
A0A093UT54		Protein transport protein SEC23 OS=Talaromyces marneffei PM1 OX=1077442 GN=GQ26_0380520 PE=3 SV=1	3.23834	2	4	17	10.5	2	772	85.8	6.24
B8M1X9		40S ribosomal protein S22 OS=Talaromyces stipitatus (strain ATCC 10500 / CBS 375.48 / QM 6759 / NRRL 1006) OX=441959 GN=TSTA_085880 PE=3 SV=1	29.2308	4	8	9	8.5	4	130	14.8	10.05
B6Q7U5		Membrane bound C2 domain protein (Vp115), putative OS=Talaromyces marneffei (strain ATCC 18224 / CBS 334.59 / QM 7333) OX=441960 GN=PMAA_016290 PE=4 SV=1	8.00265	10	20	2	11	10	1512	166.2	6.47
A0A093V5W9		2-oxoglutarate dehydrogenase, mitochondrial OS=Talaromyces marneffei PM1 OX=1077442 GN=GQ26_0140030 PE=4 SV=1	5.6444	5	8	14	11	5	1063	119.3	6.86
B6QG76		4-aminobutyrate transaminase GatA OS=Talaromyces marneffei (strain ATCC 18224 / CBS 334.59 / QM 7333) OX=441960 GN=PMAA_084640 PE=3 SV=1	16.1943	5	8	14	11	5	494	54.7	8.38
B6QQZ2		Phosphoglycerate mutase, 2,3-bisphosphoglycerate-independent OS=Talaromyces marneffei (strain ATCC 18224 / CBS 334.59 / QM 7333) OX=441960 GN=PMAA_045430 PE=3 SV=1	10.1923	5	11	16	13.5	5	520	57.3	5.66
B6QPH5		3-isopropylmalate dehydratase OS=Talaromyces marneffei (strain ATCC 18224 / CBS 334.59 / QM 7333) OX=441960 GN=PMAA_048510 PE=3 SV=1	7.12435	4	4	21	12.5	4	772	84.3	5.53
A0A093VB58		Importin subunit beta-1 OS=Talaromyces marneffei PM1 OX=1077442 GN=GQ26_0310020 PE=4 SV=1	6.31342	5	8	14	11	5	887	97	4.86
Q2VMW4		55 kDa immunogenic protein OS=Talaromyces marneffei OX=37727 PE=4 SV=1	15.9475	7	11	11	11	7	533	55.3	4.79
A0A093UPI6		Extracellular metalloprotease OS=Talaromyces marneffei PM1 OX=1077442 GN=GQ26_0470150 PE=4 SV=1	5.81081	4	7	6	6.5	4	740	82.7	6.09
B6QFL2		Aldehyde reductase (AKR1), putative OS=Talaromyces marneffei (strain ATCC 18224 / CBS 334.59 / QM 7333) OX=441960 GN=PMAA_082530 PE=4 SV=1	14.2433	4	10	6	8	4	337	37.3	6.09
A0A093VLW7		Tubulin beta chain OS=Talaromyces marneffei PM1 OX=1077442 GN=GQ26_0140870 PE=3 SV=1	10.962	4	13	13	13	4	447	49.7	4.93
A0A093UTP6		40S ribosomal protein S1 OS=Talaromyces marneffei PM1 OX=1077442 GN=RPS1 PE=3 SV=1	18.75	5	12	9	10.5	5	256	29.1	9.96
A0A093VD18		Eukaryotic translation initiation factor 3 subunit H OS=Talaromyces marneffei PM1 OX=1077442 GN=GQ26_0142570 PE=3 SV=1	8.24176	3	6	11	8.5	3	364	40.8	6.19
B6QF81		Vacuolar dynamin-like GTPase VpsA, putative OS=Talaromyces marneffei (strain ATCC 18224 / CBS 334.59 / QM 7333) OX=441960 GN=PMAA_081270 PE=3 SV=1	6.71429	4	10	11	10.5	4	700	78.2	8.32
A0A093V2M5		Hydrolase C26A3.11 OS=Talaromyces marneffei PM1 OX=1077442 GN=GQ26_0170730 PE=4 SV=1	4.3659	2	5	13	9	2	481	52.9	9.31
A0A093VK13		3-oxoacyl-[acyl-carrier-protein] reductase FabG OS=Talaromyces marneffei PM1 OX=1077442 GN=GQ26_0071010 PE=4 SV=1	22.7437	4	8	12	10	4	277	29.3	6.54
B6QHF5		Translation initiation factor EF-2 gamma subunit, putative OS=Talaromyces marneffei (strain ATCC 18224 / CBS 334.59 / QM 7333) OX=441960 GN=PMAA_094110 PE=4 SV=1	4.62428	2	3	15	9	2	519	56.8	6.29
B6QB49		Mitochondrial phosphate carrier protein (Mir1), putative OS=Talaromyces marneffei (strain ATCC 18224 / CBS 334.59 / QM 7333) OX=441960 GN=PMAA_065010 PE=3 SV=1	19.3651	6	14	2	8	6	315	33	9.32
A0A093W044		60S ribosomal protein L43 OS=Talaromyces marneffei PM1 OX=1077442 GN=GQ26_0031710 PE=3 SV=1	10.2703	2	7	5	6	2	185	20.8	10.05
B6QTU0		Glutaminyl-tRNA synthetase, putative OS=Talaromyces marneffei (strain ATCC 18224 / CBS 334.59 / QM 7333) OX=441960 GN=PMAA_006000 PE=3 SV=1	2.99685	2	4	16	10	2	634	71.8	7.58
A0A093V740		UTP--glucose-1-phosphate uridylyltransferase OS=Talaromyces marneffei PM1 OX=1077442 GN=GQ26_0440680 PE=3 SV=1	9.38697	4	4	18	11	4	522	58.3	7.18
A0A093XEV2		Uncharacterized protein OS=Talaromyces marneffei PM1 OX=1077442 GN=GQ26_0330700 PE=4 SV=1	6.11111	2	2	16	9	2	360	39.5	6.04
B6Q5F2		T-complex protein 1 subunit gamma OS=Talaromyces marneffei (strain ATCC 18224 / CBS 334.59 / QM 7333) OX=441960 GN=PMAA_023030 PE=3 SV=1	11.5028	5	8	12	10	5	539	59.3	5.76
A0A093XCG0		Cell division control protein 3 OS=Talaromyces marneffei PM1 OX=1077442 GN=GQ26_0400760 PE=3 SV=1	12.3845	5	10	9	9.5	4	541	61.2	7.65
A0A093XE00		Ribosome-associated complex subunit SSZ1 OS=Talaromyces marneffei PM1 OX=1077442 GN=GQ26_0350360 PE=3 SV=1	9.55752	4	7	9	8	4	565	60.6	5.01
B6QT84		Eukaryotic translation initiation factor 2A OS=Talaromyces marneffei (strain ATCC 18224 / CBS 334.59 / QM 7333) OX=441960 GN=PMAA_004160 PE=3 SV=1	4.80349	3	9	10	9.5	3	687	74.5	9.2
A0A093V0T8		Ribosomal protein L15 OS=Talaromyces marneffei PM1 OX=1077442 GN=GQ26_0340470 PE=3 SV=1	3.65974	3	8	3	5.5	3	1011	112.1	9.74
B8MML1		40S ribosomal protein S9 OS=Talaromyces stipitatus (strain ATCC 10500 / CBS 375.48 / QM 6759 / NRRL 1006) OX=441959 GN=TSTA_100110 PE=3 SV=1	10.4167	2	7	8	7.5	2	192	22.2	10.14
A0A093XT52		Aspartate aminotransferase OS=Talaromyces marneffei PM1 OX=1077442 GN=GQ26_0121600 PE=4 SV=1	5.04872	5	14	9	11.5	5	1129	125.7	6.46
A0A093VDT5		Uricase OS=Talaromyces marneffei PM1 OX=1077442 GN=GQ26_0131960 PE=3 SV=1	13.5048	3	4	15	9.5	3	311	34.8	8.66
A0A093VHK0		Succinate dehydrogenase [ubiquinone] iron-sulfur subunit, mitochondrial OS=Talaromyces marneffei PM1 OX=1077442 GN=GQ26_0040910 PE=3 SV=1	10.7744	3	6	11	8.5	3	297	33.6	8.66
A0A093VH62		Eukaryotic translation initiation factor 4 gamma OS=Talaromyces marneffei PM1 OX=1077442 GN=GQ26_0042530 PE=4 SV=1	3.53243	4	7	16	11.5	4	1557	167.2	9.47
B6Q5C0		Allantoicase Alc, putative OS=Talaromyces marneffei (strain ATCC 18224 / CBS 334.59 / QM 7333) OX=441960 GN=PMAA_022720 PE=3 SV=1	8.17942	3	4	12	8	3	379	41.4	6.01
A0A093V789		Putative serine-rich protein C1E8.05 OS=Talaromyces marneffei PM1 OX=1077442 GN=GQ26_0210610 PE=4 SV=1	6.69643	1	5	3	4	1	224	22.7	8.16
A0A093V2Q1		Eukaryotic translation initiation factor 3 subunit M OS=Talaromyces marneffei PM1 OX=1077442 GN=GQ26_0290320 PE=3 SV=1	8.742	2	4	11	7.5	2	469	51	4.91
A0A093ULU4		DNA-directed RNA polymerase subunit beta OS=Talaromyces marneffei PM1 OX=1077442 GN=GQ26_0650190 PE=3 SV=1	4.20301	4	7	21	14	4	1261	141.5	8.68
B6QUP1		Methionyl-tRNA synthetase OS=Talaromyces marneffei (strain ATCC 18224 / CBS 334.59 / QM 7333) OX=441960 GN=PMAA_009980 PE=3 SV=1	4.43131	3	3	15	9	3	677	75.8	6.18
B6QBV3		Glutathione reductase OS=Talaromyces marneffei (strain ATCC 18224 / CBS 334.59 / QM 7333) OX=441960 GN=PMAA_066180 PE=3 SV=1	4.18182	2	4	11	7.5	2	550	59.7	8.12
B8MIM1		Secretion related GTPase SrgB/Ypt1 OS=Talaromyces stipitatus (strain ATCC 10500 / CBS 375.48 / QM 6759 / NRRL 1006) OX=441959 GN=TSTA_045710 PE=4 SV=1	33.3333	6	7	9	8	1	201	22.3	5.27
A0A093Y320		Aspartate aminotransferase OS=Talaromyces marneffei PM1 OX=1077442 GN=GQ26_0042610 PE=4 SV=1	7.08155	3	7	9	8	3	466	51.1	8.15
A0A093V8Z7		Histidine biosynthesis trifunctional protein OS=Talaromyces marneffei PM1 OX=1077442 GN=GQ26_0110580 PE=3 SV=1	6.05355	5	6	13	9.5	5	859	92	5.64
A0A093VUB4		NADP-specific glutamate dehydrogenase OS=Talaromyces marneffei PM1 OX=1077442 GN=GQ26_0013490 PE=4 SV=1	8.87097	6	13	8	10.5	6	868	96.2	7.18
A0A093VBZ7		Eukaryotic translation initiation factor 3 subunit I OS=Talaromyces marneffei PM1 OX=1077442 GN=TIF34 PE=3 SV=1	15.5882	4	6	7	6.5	4	340	37.8	6.15
A0A093XGG7		Putative fatty acid methyltransferase OS=Talaromyces marneffei PM1 OX=1077442 GN=GQ26_0290670 PE=4 SV=1	10.2515	5	11	6	8.5	5	517	58.6	6.62
A0A093VM90		Diphosphomevalonate decarboxylase OS=Talaromyces marneffei PM1 OX=1077442 GN=GQ26_0014190 PE=3 SV=1	15.4229	4	5	8	6.5	4	402	42.8	5.8
B8MBX5		Nucleosome assembly protein Nap1, putative OS=Talaromyces stipitatus (strain ATCC 10500 / CBS 375.48 / QM 6759 / NRRL 1006) OX=441959 GN=TSTA_121610 PE=3 SV=1	5.86797	2	5	5	5	2	409	46.4	4.51
B6QQ75		40S ribosomal protein S6 OS=Talaromyces marneffei (strain ATCC 18224 / CBS 334.59 / QM 7333) OX=441960 GN=PMAA_040730 PE=3 SV=1	22.3629	4	10	4	7	4	237	27.1	10.81
A0A093VGK3		Fumarate hydratase, mitochondrial OS=Talaromyces marneffei PM1 OX=1077442 GN=GQ26_0101330 PE=3 SV=1	7.53296	3	5	7	6	3	531	57.3	8.35
A0A093VYQ4		ATP phosphoribosyltransferase OS=Talaromyces marneffei PM1 OX=1077442 GN=GQ26_0041600 PE=3 SV=1	6.62461	2	3	7	5	2	317	33.8	7.33
A0A093V5I2		Orotidine 5'-phosphate decarboxylase OS=Talaromyces marneffei PM1 OX=1077442 GN=GQ26_0151320 PE=3 SV=1	2.76498	2	3	10	6.5	2	868	96.5	9.33
A0A093VBT5		T-complex protein 1 subunit delta OS=Talaromyces marneffei PM1 OX=1077442 GN=GQ26_0081770 PE=3 SV=1	3.24963	3	6	9	7.5	3	1354	148.8	6.29
B6QIV9		GMP synthase OS=Talaromyces marneffei (strain ATCC 18224 / CBS 334.59 / QM 7333) OX=441960 GN=PMAA_098940 PE=3 SV=1	2.95203	1	2	15	8.5	1	542	59.8	6.49
B6QR34		60S ribosomal protein L6 OS=Talaromyces marneffei (strain ATCC 18224 / CBS 334.59 / QM 7333) OX=441960 GN=PMAA_042790 PE=3 SV=1	29.6482	5	10	3	6.5	5	199	22.3	10.13
A0A093VH30		Riboflavin synthase OS=Talaromyces marneffei PM1 OX=1077442 GN=GQ26_0102830 PE=4 SV=1	9.70464	2	4	8	6	2	237	25.3	5.48
A0A093XWD1		26S proteasome non-ATPase regulatory subunit 12 OS=Talaromyces marneffei PM1 OX=1077442 GN=GQ26_0091680 PE=4 SV=1	1.84805	1	2	11	6.5	1	487	56.5	6.58
B6QG95		Protein YOP1 OS=Talaromyces marneffei (strain ATCC 18224 / CBS 334.59 / QM 7333) OX=441960 GN=PMAA_084820 PE=3 SV=1	12.426	2	8	3	5.5	2	169	19.2	8.88
A0A093UQT8		60S ribosomal protein L17 OS=Talaromyces marneffei PM1 OX=1077442 GN=GQ26_0460380 PE=3 SV=1	10.0791	5	8	4	6	5	506	55.1	9.45
B6QDY9		Woronin body protein HexA, putative OS=Talaromyces marneffei (strain ATCC 18224 / CBS 334.59 / QM 7333) OX=441960 GN=PMAA_078870 PE=4 SV=1	8.30258	4	8	9	8.5	4	542	62.3	8.31
A0A093VBQ7		40S ribosomal protein S18 (Fragment) OS=Talaromyces marneffei PM1 OX=1077442 GN=GQ26_0300630 PE=3 SV=1	15.6069	3	6	7	6.5	3	173	19.7	10.39
B6Q7P0		ATP citrate lyase subunit (Acl), putative OS=Talaromyces marneffei (strain ATCC 18224 / CBS 334.59 / QM 7333) OX=441960 GN=PMAA_035670 PE=4 SV=1	11.5702	5	7	8	7.5	5	484	52.7	6.55
A0A093VTS4		60S ribosomal protein L33-B OS=Talaromyces marneffei PM1 OX=1077442 GN=GQ26_0081930 PE=3 SV=1	46.789	4	7	6	6.5	4	109	12.3	10.86
B6QHK7		RAB GTPase Ypt5, putative OS=Talaromyces marneffei (strain ATCC 18224 / CBS 334.59 / QM 7333) OX=441960 GN=PMAA_094580 PE=4 SV=1	14.2202	3	8	6	7	3	218	23.7	8.53
A0A093V4A9		Mitochondrial-processing peptidase subunit alpha OS=Talaromyces marneffei PM1 OX=1077442 GN=GQ26_0160400 PE=3 SV=1	4.33276	2	3	8	5.5	2	577	62.8	6.65
B6QFI4		Uncharacterized protein OS=Talaromyces marneffei (strain ATCC 18224 / CBS 334.59 / QM 7333) OX=441960 GN=PMAA_082250 PE=4 SV=1	10.1828	7	11	4	7.5	7	766	84	7.09
B6QC93		DNA-directed RNA polymerase subunit OS=Talaromyces marneffei (strain ATCC 18224 / CBS 334.59 / QM 7333) OX=441960 GN=PMAA_066910 PE=3 SV=1	0.71048	1	1	12	6.5	1	1689	188.6	6.35
A0A093XQ09		ATP synthase subunit f, mitochondrial OS=Talaromyces marneffei PM1 OX=1077442 GN=GQ26_0150490 PE=4 SV=1	1.72533	2	8	2	5	2	1449	157.4	9.41
A0A093XLZ7		XPGN domain-containing protein OS=Talaromyces marneffei PM1 OX=1077442 GN=GQ26_0190270 PE=4 SV=1	3.54223	2	2	13	7.5	2	734	83.4	6.15
A0A093W0Z6		60S ribosomal protein L22 OS=Talaromyces marneffei PM1 OX=1077442 GN=GQ26_0020040 PE=4 SV=1	30.6452	4	7	4	5.5	4	124	14.1	9.31
B6QRW9		Uncharacterized protein OS=Talaromyces marneffei (strain ATCC 18224 / CBS 334.59 / QM 7333) OX=441960 GN=PMAA_044260 PE=4 SV=1	39.3701	4	8	4	6	4	127	12.7	10.2
B8MSK4		Glucose-6-phosphate 1-dehydrogenase OS=Talaromyces stipitatus (strain ATCC 10500 / CBS 375.48 / QM 6759 / NRRL 1006) OX=441959 GN=TSTA_003880 PE=3 SV=1	3.7182	2	3	8	5.5	2	511	58.8	6.68
A0A093UWY8		Exportin-1 OS=Talaromyces marneffei PM1 OX=1077442 GN=GQ26_0260730 PE=4 SV=1	1.58582	2	2	10	6	2	1072	122.9	5.4
B6QP65		Proteasome regulatory particle subunit (RpnK), putative OS=Talaromyces marneffei (strain ATCC 18224 / CBS 334.59 / QM 7333) OX=441960 GN=PMAA_046910 PE=4 SV=1	8.03571	2	4	9	6.5	2	336	37.6	6.15
B6Q3P6		60S ribosomal protein L10 OS=Talaromyces marneffei (strain ATCC 18224 / CBS 334.59 / QM 7333) OX=441960 GN=PMAA_029530 PE=4 SV=1	18.3857	4	9	4	6.5	4	223	25.6	10.43
B6QFT7		Uncharacterized protein OS=Talaromyces marneffei (strain ATCC 18224 / CBS 334.59 / QM 7333) OX=441960 GN=PMAA_083270 PE=4 SV=1	5.97403	2	4	5	4.5	2	385	42.2	5.69
B6QLJ9		40S ribosomal protein S11 OS=Talaromyces marneffei (strain ATCC 18224 / CBS 334.59 / QM 7333) OX=441960 GN=PMAA_057590 PE=3 SV=1	19.8758	3	8	3	5.5	3	161	18.4	10.73
B6QNX9		Phenylalanyl-tRNA synthetase beta chain cytoplasmic OS=Talaromyces marneffei (strain ATCC 18224 / CBS 334.59 / QM 7333) OX=441960 GN=PMAA_047140 PE=4 SV=1	1.92308	1	2	10	6	1	520	58.8	6.95
B6QS31		RNase L inhibitor of the ABC superfamily, putative OS=Talaromyces marneffei (strain ATCC 18224 / CBS 334.59 / QM 7333) OX=441960 GN=PMAA_044060 PE=4 SV=1	7.11921	4	4	10	7	4	604	68.3	8.24
A0A093VAL2		1,4-alpha-glucan-branching enzyme OS=Talaromyces marneffei PM1 OX=1077442 GN=GQ26_0330870 PE=4 SV=1	3.02782	3	7	8	7.5	3	1222	137.9	6.67
A0A093Y5F2		Putative RNA-binding protein C23E6.01c OS=Talaromyces marneffei PM1 OX=1077442 GN=GQ26_0021330 PE=4 SV=1	9.25	3	7	5	6	3	400	42.6	6.11
B6Q8A4		Poly(A)+ RNA transport protein (UbaA), putative OS=Talaromyces marneffei (strain ATCC 18224 / CBS 334.59 / QM 7333) OX=441960 GN=PMAA_036470 PE=3 SV=1	0.866218	1	2	12	7	1	1039	115.6	5.26
B6Q5U1		RAB GTPase Vps21/Ypt51, putative OS=Talaromyces marneffei (strain ATCC 18224 / CBS 334.59 / QM 7333) OX=441960 GN=PMAA_023760 PE=4 SV=1	12.5954	2	4	4	4	2	262	27.4	4.78
B6QJT5		Ribose phosphate diphosphokinase Prs1, putative OS=Talaromyces marneffei (strain ATCC 18224 / CBS 334.59 / QM 7333) OX=441960 GN=PMAA_091590 PE=4 SV=1	4.61216	2	3	7	5	2	477	51.9	6.09
B6QHG5		ATP dependent RNA helicase (Dbp1), putative OS=Talaromyces marneffei (strain ATCC 18224 / CBS 334.59 / QM 7333) OX=441960 GN=PMAA_094190 PE=3 SV=1	8.95954	6	7	9	8	6	692	73.3	8.62
B6QKH5		Protein phosphatase PP1 regulatory subunit Sds22, putative OS=Talaromyces marneffei (strain ATCC 18224 / CBS 334.59 / QM 7333) OX=441960 GN=PMAA_054030 PE=4 SV=1	2.58621	1	1	9	5	1	348	39.7	5.01
B6Q525		Coronin OS=Talaromyces marneffei (strain ATCC 18224 / CBS 334.59 / QM 7333) OX=441960 GN=PMAA_022470 PE=3 SV=1	4.12371	2	3	8	5.5	2	582	63.7	5.59
A0A093VWN6		T-complex protein 1 subunit eta OS=Talaromyces marneffei PM1 OX=1077442 GN=GQ26_0062850 PE=3 SV=1	3.73002	2	3	7	5	2	563	60.9	6.27
M4GGS9		Cytochrome c oxidase subunit 2 OS=Talaromyces marneffei (strain ATCC 18224 / CBS 334.59 / QM 7333) OX=441960 GN=PMAA_m0530 PE=3 SV=1	10.757	3	10	1	5.5	3	251	28.8	4.77
B6QV72		Transcriptional repressor TupA/RocA, putative OS=Talaromyces marneffei (strain ATCC 18224 / CBS 334.59 / QM 7333) OX=441960 GN=PMAA_011430 PE=4 SV=1	1.5411	1	1	10	5.5	1	584	63.4	6.9
A0A093V143		Glycine--tRNA ligase 1, mitochondrial OS=Talaromyces marneffei PM1 OX=1077442 GN=GQ26_0330480 PE=4 SV=1	1.98582	2	6	6	6	2	1410	155.9	6.8
A0A093VG40		Pre-mRNA polyadenylation factor fip1 OS=Talaromyces marneffei PM1 OX=1077442 GN=GQ26_0052580 PE=3 SV=1	5.72082	2	7	6	6.5	2	437	47.2	4.7
A0A093VP02		Putative zinc protease OS=Talaromyces marneffei PM1 OX=1077442 GN=GQ26_0120920 PE=4 SV=1	1.43072	2	3	12	7.5	2	1328	150.9	6.15
A0A093VCH9		Succinate--CoA ligase [ADP-forming] subunit alpha, mitochondrial OS=Talaromyces marneffei PM1 OX=1077442 GN=GQ26_0280040 PE=3 SV=1	2.72727	1	3	7	5	1	330	34.5	8.41
A0A093V8I7		RuvB-like helicase OS=Talaromyces marneffei PM1 OX=1077442 GN=GQ26_0121850 PE=3 SV=1	2.62582	1	2	8	5	1	457	49.5	6.4
A0A093XGL7		Adenine phosphoribosyltransferase OS=Talaromyces marneffei PM1 OX=1077442 GN=GQ26_0291110 PE=3 SV=1	11.3744	2	3	8	5.5	2	211	22.8	6.8
A0A093V0Z1		60S ribosomal protein L3 OS=Talaromyces marneffei PM1 OX=1077442 GN=GQ26_0340980 PE=3 SV=1	11.9701	5	10	4	7	5	401	45.2	10.18
A0A093V9D4		V-type proton ATPase subunit E OS=Talaromyces marneffei PM1 OX=1077442 GN=GQ26_0101710 PE=3 SV=1	4.34783	1	3	5	4	1	230	26	8.18
B6Q5U2		40S ribosomal protein S7 OS=Talaromyces marneffei (strain ATCC 18224 / CBS 334.59 / QM 7333) OX=441960 GN=PMAA_023770 PE=3 SV=1	26.3682	4	7	4	5.5	4	201	22.7	10.26
A0A093UY28		60S ribosomal protein L28 OS=Talaromyces marneffei PM1 OX=1077442 GN=GQ26_0420300 PE=3 SV=1	22.6667	3	4	4	4	3	150	16.9	10.39
B6QGS8		60S ribosomal protein L23 OS=Talaromyces marneffei (strain ATCC 18224 / CBS 334.59 / QM 7333) OX=441960 GN=PMAA_086460 PE=3 SV=1	9.44206	2	4	6	5	2	233	26.1	9.74
B6Q5H3		Arp2/3 complex subunit (Arp3), putative OS=Talaromyces marneffei (strain ATCC 18224 / CBS 334.59 / QM 7333) OX=441960 GN=PMAA_032380 PE=3 SV=1	7.30594	2	3	7	5	2	438	47.5	6.76
B8LU26		40S ribosomal protein S26 OS=Talaromyces stipitatus (strain ATCC 10500 / CBS 375.48 / QM 6759 / NRRL 1006) OX=441959 GN=TSTA_072490 PE=3 SV=1	20.1681	2	5	2	3.5	2	119	13.5	10.9
B6QG47		60S ribosomal protein L8, putative OS=Talaromyces marneffei (strain ATCC 18224 / CBS 334.59 / QM 7333) OX=441960 GN=PMAA_084370 PE=4 SV=1	18.5039	3	5	5	5	3	254	27.4	11.05
A0A093VLI3		Dolichyl-diphosphooligosaccharide--protein glycosyltransferase subunit 1 OS=Talaromyces marneffei PM1 OX=1077442 GN=GQ26_0012380 PE=3 SV=1	5.29891	3	8	1	4.5	3	736	84.1	8.81
A0A093XR50		ADP-ribosylation factor OS=Talaromyces marneffei PM1 OX=1077442 GN=GQ26_0141320 PE=3 SV=1	30.0546	3	4	5	4.5	1	183	21	5.72
B6QPA0		40S ribosomal protein S11 OS=Talaromyces marneffei (strain ATCC 18224 / CBS 334.59 / QM 7333) OX=441960 GN=PMAA_047730 PE=3 SV=1	27.8146	3	6	4	5	3	151	15.9	10.58
B6QKY0		40S ribosomal protein S19 OS=Talaromyces marneffei (strain ATCC 18224 / CBS 334.59 / QM 7333) OX=441960 GN=PMAA_055530 PE=4 SV=1	7.38255	1	3	8	5.5	1	149	16.6	8.41
A0A093Y3S5		Pre-mRNA-processing factor 39 OS=Talaromyces marneffei PM1 OX=1077442 GN=GQ26_0030910 PE=4 SV=1	4.25894	2	3	8	5.5	2	587	67.7	5.17
A0A093V6P6		S-formylglutathione hydrolase OS=Talaromyces marneffei PM1 OX=1077442 GN=GQ26_0450370 PE=3 SV=1	7.16724	2	5	2	3.5	2	293	32	6.34
B6QV14		L-PSP endoribonuclease family protein (Hmf1), putative OS=Talaromyces marneffei (strain ATCC 18224 / CBS 334.59 / QM 7333) OX=441960 GN=PMAA_010840 PE=4 SV=1	17.3228	2	2	5	3.5	2	127	13.4	6.29
B8M8A7		Alkaline serine protease OS=Talaromyces stipitatus (strain ATCC 10500 / CBS 375.48 / QM 6759 / NRRL 1006) OX=441959 GN=TSTA_036450 PE=3 SV=1	16.4286	2	7	3	5	2	140	14.7	10.37
A0A093X6G4		Putative WD repeat-containing protein C17D11.16 OS=Talaromyces marneffei PM1 OX=1077442 GN=GQ26_0970050 PE=4 SV=1	2.23881	1	2	7	4.5	1	536	59.8	4.59
B6Q1G8		Isocitrate lyase OS=Talaromyces marneffei (strain ATCC 18224 / CBS 334.59 / QM 7333) OX=441960 GN=PMAA_017450 PE=3 SV=1	3.87205	2	4	9	6.5	2	594	65.8	6.86
A0A093VVW5		60S ribosomal protein L16 OS=Talaromyces marneffei PM1 OX=1077442 GN=GQ26_0060790 PE=3 SV=1	5.44554	1	2	5	3.5	1	202	23.1	10.64
A0A093VNB5		Glycerol 2-dehydrogenase (NADP(+)) OS=Talaromyces marneffei PM1 OX=1077442 GN=GQ26_0132140 PE=4 SV=1	4.2042	1	3	4	3.5	1	333	36.8	6.62
A0A093XTH3		Aha1_N domain-containing protein OS=Talaromyces marneffei PM1 OX=1077442 GN=GQ26_0122390 PE=4 SV=1	8.83117	3	4	5	4.5	3	385	42.7	6.46
A0A093UT03		Mitochondrial protein import protein mas5 OS=Talaromyces marneffei PM1 OX=1077442 GN=GQ26_0380120 PE=3 SV=1	5.85366	3	4	6	5	3	410	45	6.43
A0A093VIC8		Glucose-6-phosphate isomerase OS=Talaromyces marneffei PM1 OX=1077442 GN=GQ26_0042730 PE=3 SV=1	8.86076	3	5	7	6	3	553	61.3	6.54
B6QCQ3		60S ribosomal protein L5, putative OS=Talaromyces marneffei (strain ATCC 18224 / CBS 334.59 / QM 7333) OX=441960 GN=PMAA_068040 PE=3 SV=1	15.3333	3	6	1	3.5	3	300	34.7	6.84
B6Q304		MFS monosaccharide transporter, putative OS=Talaromyces marneffei (strain ATCC 18224 / CBS 334.59 / QM 7333) OX=441960 GN=PMAA_018940 PE=3 SV=1	5.57621	3	6	2	4	3	538	58.9	6.62
B6Q5U9		Molybdopterin binding domain protein OS=Talaromyces marneffei (strain ATCC 18224 / CBS 334.59 / QM 7333) OX=441960 GN=PMAA_032960 PE=4 SV=1	5.19878	2	2	7	4.5	2	327	36.3	5.74
A0A093V9Q9		Nucleolar protein 58 OS=Talaromyces marneffei PM1 OX=1077442 GN=GQ26_0102670 PE=4 SV=1	4.04722	2	4	4	4	2	593	65	6.73
A0A093XQK2		Heat shock protein sti1 like OS=Talaromyces marneffei PM1 OX=1077442 GN=GQ26_0151920 PE=4 SV=1	2.07612	1	2	4	3	1	578	63.4	5.4
B6Q2I3		ARP2/3 complex 20 kDa subunit (P20-ARC), putative OS=Talaromyces marneffei (strain ATCC 18224 / CBS 334.59 / QM 7333) OX=441960 GN=PMAA_018490 PE=4 SV=1	5.64103	1	3	9	6	1	195	22.2	7.09
A0A093VA96		Aspartate aminotransferase 1 OS=Talaromyces marneffei PM1 OX=1077442 GN=GQ26_0101290 PE=4 SV=1	2.5522	1	2	7	4.5	1	431	48.3	6.73
B6QBA7		RNA polymerase subunit OS=Talaromyces marneffei (strain ATCC 18224 / CBS 334.59 / QM 7333) OX=441960 GN=PMAA_074860 PE=3 SV=1	3.81356	1	1	5	3	1	236	27.2	7.94
A0A093V7N8		V-type proton ATPase subunit a OS=Talaromyces marneffei PM1 OX=1077442 GN=GQ26_0122350 PE=3 SV=1	3.73396	3	5	7	6	3	857	97.4	5.73
A0A093UM91		Protein transport protein SEC61 subunit alpha OS=Talaromyces marneffei PM1 OX=1077442 GN=GQ26_0770090 PE=3 SV=1	2.48042	2	3	3	3	2	766	83.9	8.43
B8LTD6		Thioredoxin TrxA OS=Talaromyces stipitatus (strain ATCC 10500 / CBS 375.48 / QM 6759 / NRRL 1006) OX=441959 GN=TSTA_064800 PE=4 SV=1	16.7742	2	5	2	3.5	2	155	17.1	9.07
A0A093UN28		Putative proline--tRNA ligase C19C7.06 OS=Talaromyces marneffei PM1 OX=1077442 GN=GQ26_0550170 PE=3 SV=1	2.52525	1	2	5	3.5	1	594	66.6	6.8
A0A093VAZ7		Putative glutathione-dependent formaldehyde-activating enzyme OS=Talaromyces marneffei PM1 OX=1077442 GN=GQ26_0092930 PE=4 SV=1	17.6471	2	4	2	3	2	136	14.4	6.77
A0A093V491		Septin like spn2 OS=Talaromyces marneffei PM1 OX=1077442 GN=GQ26_0260650 PE=3 SV=1	11.8497	3	4	5	4.5	3	346	39.2	7.84
A0A093UUC7		RNA-binding protein rnc1 OS=Talaromyces marneffei PM1 OX=1077442 GN=GQ26_0350800 PE=4 SV=1	6.81199	2	4	2	3	2	367	38.9	6.27
B6QVU9		Ketol-acid reductoisomerase, mitochondrial OS=Talaromyces marneffei (strain ATCC 18224 / CBS 334.59 / QM 7333) OX=441960 GN=PMAA_014560 PE=3 SV=1	14.0704	4	8	1	4.5	4	398	44.1	9.17
B6QF88		Cysteine synthase (O-acetylserine (Thiol)-lyase) (Csase) OS=Talaromyces marneffei (strain ATCC 18224 / CBS 334.59 / QM 7333) OX=441960 GN=PMAA_081340 PE=4 SV=1	3.50404	1	1	4	2.5	1	371	39.9	7.81
A0A093VLX2		Coatomer subunit beta OS=Talaromyces marneffei PM1 OX=1077442 GN=GQ26_0140920 PE=4 SV=1	2.51046	2	2	6	4	2	956	106.4	5.52
B6QTM4		Histone H2A OS=Talaromyces marneffei (strain ATCC 18224 / CBS 334.59 / QM 7333) OX=441960 GN=PMAA_005320 PE=3 SV=1	7.27273	2	5	1	3	1	220	24.4	10.65
B6Q9R4		Ran-specific GTPase-activating protein 1, putative OS=Talaromyces marneffei (strain ATCC 18224 / CBS 334.59 / QM 7333) OX=441960 GN=PMAA_072280 PE=4 SV=1	18.6722	4	5	2	3.5	4	241	26.9	5.01
A0A093VVS5		Microtubule integrity protein mal3 OS=Talaromyces marneffei PM1 OX=1077442 GN=GQ26_0060460 PE=4 SV=1	12.1457	2	4	1	2.5	2	247	27.3	5.1
A0A093VAQ9		60S ribosomal protein L21-A OS=Talaromyces marneffei PM1 OX=1077442 GN=GQ26_0092250 PE=4 SV=1	11.875	2	5	1	3	2	160	18.2	10.02
A0A093VEH1		Protein angel like 1 OS=Talaromyces marneffei PM1 OX=1077442 GN=GQ26_0121120 PE=4 SV=1	5.24017	1	4	2	3	1	229	25.7	5.25
B6QAV8		Acyl-CoA dehydrogenase, putative OS=Talaromyces marneffei (strain ATCC 18224 / CBS 334.59 / QM 7333) OX=441960 GN=PMAA_074090 PE=3 SV=1	2.05479	1	1	5	3	1	438	47.3	6.6
A0A093UTB9		Small glutamine-rich tetratricopeptide repeat-containing protein 2 OS=Talaromyces marneffei PM1 OX=1077442 GN=GQ26_0351070 PE=4 SV=1	10	2	3	2	2.5	2	350	35.7	4.92
A0A093VG59		Mitotic checkpoint protein BUB3.1 OS=Talaromyces marneffei PM1 OX=1077442 GN=GQ26_0052650 PE=4 SV=1	2.25352	1	1	7	4	1	355	38.7	6.14
A0A093V7M8		3-ketoacyl-CoA thiolase, peroxisomal OS=Talaromyces marneffei PM1 OX=1077442 GN=GQ26_0122250 PE=3 SV=1	9.11271	3	5	1	3	3	417	43.7	7.96
B6QEB4		Transcription factor (Snd1/p100), putative OS=Talaromyces marneffei (strain ATCC 18224 / CBS 334.59 / QM 7333) OX=441960 GN=PMAA_079430 PE=4 SV=1	3.40136	3	3	6	4.5	3	882	97.6	6.8
B6Q7E1		Acetyl-CoA-acetyltransferase, putative OS=Talaromyces marneffei (strain ATCC 18224 / CBS 334.59 / QM 7333) OX=441960 GN=PMAA_016050 PE=3 SV=1	7.00935	2	2	5	3.5	2	428	45	7.85
A0A093VA10		Obg-like ATPase 1 OS=Talaromyces marneffei PM1 OX=1077442 GN=GQ26_0351040 PE=3 SV=1	10.9137	3	4	5	4.5	3	394	43.6	7.68
B6QHH6		60S ribosomal protein L11 OS=Talaromyces marneffei (strain ATCC 18224 / CBS 334.59 / QM 7333) OX=441960 GN=PMAA_094290 PE=3 SV=1	8	1	2	1	1.5	1	175	20	10.07
A0A093V1W2		Glucan endo-1,3-beta-glucosidase OS=Talaromyces marneffei PM1 OX=1077442 GN=GQ26_0310430 PE=4 SV=1	4.62555	2	4	1	2.5	2	454	47.7	5.63
B6QP79		40S ribosomal protein S17, putative OS=Talaromyces marneffei (strain ATCC 18224 / CBS 334.59 / QM 7333) OX=441960 GN=PMAA_047530 PE=3 SV=1	31.6547	4	6	3	4.5	4	139	16.1	9.89
B6Q2E2		Importin subunit alpha OS=Talaromyces marneffei (strain ATCC 18224 / CBS 334.59 / QM 7333) OX=441960 GN=PMAA_037970 PE=3 SV=1	1.63043	1	1	6	3.5	1	552	60.6	4.93
A0A093V4L6		Mannan polymerase II complex ANP1 subunit OS=Talaromyces marneffei PM1 OX=1077442 GN=GQ26_0550110 PE=4 SV=1	2.83688	2	5	2	3.5	2	987	109.4	6.06
B6QNQ8		Endo-1,3(4)-beta-glucanase, putative OS=Talaromyces marneffei (strain ATCC 18224 / CBS 334.59 / QM 7333) OX=441960 GN=PMAA_053510 PE=4 SV=1	5.84416	2	3	2	2.5	2	308	33.5	5.94
B6QH13		Acetylglutamate kinase, putative OS=Talaromyces marneffei (strain ATCC 18224 / CBS 334.59 / QM 7333) OX=441960 GN=PMAA_092900 PE=3 SV=1	2.12633	3	3	4	3.5	3	1599	174.9	6.24
A0A093VQV5		Citrate synthase OS=Talaromyces marneffei PM1 OX=1077442 GN=GQ26_0100440 PE=3 SV=1	4.06852	2	3	4	3.5	2	467	51.5	8.98
A0A093VZ82		Putative nitronate monooxygenase OS=Talaromyces marneffei PM1 OX=1077442 GN=GQ26_0042830 PE=4 SV=1	2.25352	1	1	4	2.5	1	355	37.7	6.86
A0A093VP13		Ubiquinone biosynthesis monooxygenase COQ6, mitochondrial OS=Talaromyces marneffei PM1 OX=1077442 GN=COQ6 PE=3 SV=1	5.07812	2	2	6	4	2	512	55.1	7.2
A0A093UWJ0		Zuotin OS=Talaromyces marneffei PM1 OX=1077442 GN=GQ26_0270790 PE=4 SV=1	7.88288	3	5	1	3	3	444	50.9	8.76
A0A093VME6		60S ribosomal protein L35 OS=Talaromyces marneffei PM1 OX=1077442 GN=GQ26_0142120 PE=3 SV=1	1.95489	2	6	4	5	2	665	75.6	9.86
A0A093V3Q6		N-acetyltransferase ats1 OS=Talaromyces marneffei PM1 OX=1077442 GN=GQ26_0270420 PE=4 SV=1	9.77011	1	2	4	3	1	174	19.6	5.43
A0A093XWE9		60S ribosomal protein L37 OS=Talaromyces marneffei PM1 OX=1077442 GN=GQ26_0091860 PE=4 SV=1	1.87713	1	2	2	2	1	586	61.3	6.57
A0A093V899		Elongation factor 3 OS=Talaromyces marneffei PM1 OX=1077442 GN=GQ26_0390080 PE=4 SV=1	4.59459	5	7	6	6.5	5	1110	123.2	6.57
B6Q4U4		Rab small monomeric GTPase Rab7, putative OS=Talaromyces marneffei (strain ATCC 18224 / CBS 334.59 / QM 7333) OX=441960 GN=PMAA_031470 PE=4 SV=1	21.3592	4	7	1	4	4	206	22.9	5.02
B6Q587		T-complex protein 1, epsilon subunit, putative OS=Talaromyces marneffei (strain ATCC 18224 / CBS 334.59 / QM 7333) OX=441960 GN=PMAA_032190 PE=3 SV=1	1.82482	1	1	4	2.5	1	548	59.8	5.58
A0A093VEW9		GTP-binding protein rhoA (Fragment) OS=Talaromyces marneffei PM1 OX=1077442 GN=GQ26_0063230 PE=4 SV=1	2.94118	1	1	4	2.5	1	272	30.1	6.71
B6QHC0		Calcium-transporting ATPase OS=Talaromyces marneffei (strain ATCC 18224 / CBS 334.59 / QM 7333) OX=441960 GN=PMAA_093800 PE=3 SV=1	3.68526	3	4	4	4	3	1004	108.8	5.49
A0A093XAZ8		Putative G3BP-like protein OS=Talaromyces marneffei PM1 OX=1077442 GN=GQ26_0450510 PE=4 SV=1	2.18579	1	1	5	3	1	549	57.7	5.16
A0A093VLQ1		40S ribosomal protein S23 OS=Talaromyces marneffei PM1 OX=1077442 GN=GQ26_0061980 PE=3 SV=1	20	3	4	4	4	3	145	15.9	10.39
B6Q3Q9		KH domain RNA binding protein OS=Talaromyces marneffei (strain ATCC 18224 / CBS 334.59 / QM 7333) OX=441960 GN=PMAA_029670 PE=4 SV=1	2.81996	1	1	3	2	1	461	48.4	7.9
B6Q640		Chalcone_isomerase domain-containing protein OS=Talaromyces marneffei (strain ATCC 18224 / CBS 334.59 / QM 7333) OX=441960 GN=PMAA_024080 PE=4 SV=1	2.21239	1	1	7	4	1	452	48.9	9.51
A0A093VAX9		Adenylate kinase (Fragment) OS=Talaromyces marneffei PM1 OX=1077442 GN=GQ26_0161580 PE=3 SV=1	6.01719	2	4	2	3	2	349	38.4	8.76
A0A093VP29		Calnexin like OS=Talaromyces marneffei PM1 OX=1077442 GN=GQ26_0121140 PE=3 SV=1	4.79574	2	2	2	2	2	563	61.7	5.05
B6QSL5		U6 snRNA-associated Sm-like protein LSm2 OS=Talaromyces marneffei (strain ATCC 18224 / CBS 334.59 / QM 7333) OX=441960 GN=PMAA_001630 PE=3 SV=1	8.73786	1	2	3	2.5	1	103	11.9	7.34
B8M1L9		Integral membrane protein (Ptm1), putative OS=Talaromyces stipitatus (strain ATCC 10500 / CBS 375.48 / QM 6759 / NRRL 1006) OX=441959 GN=TSTA_093520 PE=4 SV=1	5.18519	2	3	1	2	2	540	60.6	5.01
A0A093VDI6		Nucleolar protein 56 OS=Talaromyces marneffei PM1 OX=1077442 GN=GQ26_0260520 PE=4 SV=1	1.53846	1	2	2	2	1	780	86.7	8.81
A0A093V2H3		40S ribosomal protein S10-B OS=Talaromyces marneffei PM1 OX=1077442 GN=GQ26_0170300 PE=4 SV=1	8.07453	1	3	2	2.5	1	161	18.2	9.91
A0A093XWC7		40S ribosomal protein S27 OS=Talaromyces marneffei PM1 OX=1077442 GN=GQ26_0091650 PE=3 SV=1	1.36187	1	2	3	2.5	1	514	57.6	7.94
A0A093VMX0		Putative RNA-binding protein sce3 OS=Talaromyces marneffei PM1 OX=1077442 GN=GQ26_0051710 PE=4 SV=1	2.37624	1	2	1	1.5	1	505	54.9	8.97
B6QE53		Flavohemoprotein OS=Talaromyces marneffei (strain ATCC 18224 / CBS 334.59 / QM 7333) OX=441960 GN=PMAA_088690 PE=3 SV=1	7.21154	2	2	2	2	2	416	46.2	6.34
B6QFL0		Uncharacterized protein OS=Talaromyces marneffei (strain ATCC 18224 / CBS 334.59 / QM 7333) OX=441960 GN=PMAA_082510 PE=4 SV=1	7.97101	1	1	2	1.5	1	138	15.3	9.31
A0A093V974		Importin alpha re-exporter OS=Talaromyces marneffei PM1 OX=1077442 GN=GQ26_0101170 PE=4 SV=1	2.49221	2	2	3	2.5	2	963	108.8	5.29
A0A093V3G8		Putative 3-hydroxybutyryl-CoA dehydrogenase (Fragment) OS=Talaromyces marneffei PM1 OX=1077442 GN=GQ26_0280830 PE=4 SV=1	4.61538	1	2	3	2.5	1	325	35.5	8
B6QI23		Coproporphyrinogen III oxidase, putative OS=Talaromyces marneffei (strain ATCC 18224 / CBS 334.59 / QM 7333) OX=441960 GN=PMAA_096190 PE=4 SV=1	5.32151	2	2	2	2	2	451	51.2	8.34
A0A093XDJ2		Vacuolar aminopeptidase 1 OS=Talaromyces marneffei PM1 OX=1077442 GN=GQ26_0360240 PE=3 SV=1	3.14961	1	1	3	2	1	508	54.7	6.05
A0A093UZJ8		Adenosine kinase OS=Talaromyces marneffei PM1 OX=1077442 GN=GQ26_0370110 PE=4 SV=1	3.4384	1	2	1	1.5	1	349	37.9	5.41
A0A093UY95		Histone H3 OS=Talaromyces marneffei PM1 OX=1077442 GN=GQ26_0250140 PE=3 SV=1	7.35294	2	2	3	2.5	2	136	15.3	11.15
A0A093VMI7		NADH-ubiquinone oxidoreductase 24 kDa subunit, mitochondrial OS=Talaromyces marneffei PM1 OX=1077442 GN=GQ26_0012310 PE=4 SV=1	7.44417	3	5	1	3	3	403	44.4	6.71
A0A093V0X4		Eukaryotic translation initiation factor 5A OS=Talaromyces marneffei PM1 OX=1077442 GN=GQ26_0340840 PE=3 SV=1	16.6667	3	3	1	2	3	162	17.6	5.29
A0A093XL16		Small nuclear ribonucleoprotein G OS=Talaromyces marneffei PM1 OX=1077442 GN=GQ26_0211280 PE=3 SV=1	9.09091	1	1	2	1.5	1	77	8.7	6.74
B6Q8Z8		60S ribosomal protein L44 OS=Talaromyces marneffei (strain ATCC 18224 / CBS 334.59 / QM 7333) OX=441960 GN=PMAA_070400 PE=3 SV=1	7.54717	1	2	1	1.5	1	106	12.1	10.37
A0A093VA39		60S ribosomal protein L14-A OS=Talaromyces marneffei PM1 OX=1077442 GN=GQ26_0100640 PE=4 SV=1	5.44218	1	2	5	3.5	1	147	16.5	10.32
A0A093X9C6		Protein psi1 OS=Talaromyces marneffei PM1 OX=1077442 GN=GQ26_0530300 PE=4 SV=1	5.44959	2	3	2	2.5	2	367	39.1	9.33
A0A093X9X2		Formate dehydrogenase OS=Talaromyces marneffei PM1 OX=1077442 GN=GQ26_0510510 PE=3 SV=1	5.66502	2	3	4	3.5	2	406	44.7	8.34
A0A093XTA3		Putative enoyl reductase OS=Talaromyces marneffei PM1 OX=1077442 GN=GQ26_0121880 PE=4 SV=1	2.92208	1	2	1	1.5	1	308	35.3	9.69
B6Q7Q4		Zinc finger protein ZPR1 OS=Talaromyces marneffei (strain ATCC 18224 / CBS 334.59 / QM 7333) OX=441960 GN=PMAA_035820 PE=4 SV=1	3.91753	2	2	3	2.5	2	485	54.4	4.56
A0A093V429		Pyrroline-5-carboxylate reductase OS=Talaromyces marneffei PM1 OX=1077442 GN=GQ26_0171650 PE=3 SV=1	3.50318	1	2	3	2.5	1	314	33.1	6.27
B8M6P8		Proteasome regulatory particle subunit Rpt5, putative OS=Talaromyces stipitatus (strain ATCC 10500 / CBS 375.48 / QM 6759 / NRRL 1006) OX=441959 GN=TSTA_028010 PE=3 SV=1	4.72103	2	3	4	3.5	2	466	51.7	5.01
A0A093USZ2		Small COPII coat GTPase sar1 OS=Talaromyces marneffei PM1 OX=1077442 GN=GQ26_0380010 PE=3 SV=1	15.873	2	4	2	3	2	189	21.5	6.52
B6Q7I9		cAMP-dependent protein kinase regulatory subunit OS=Talaromyces marneffei (strain ATCC 18224 / CBS 334.59 / QM 7333) OX=441960 GN=PMAA_025910 PE=3 SV=1	2.45098	1	1	2	1.5	1	408	44.1	5.44
B6QF26		NAP family protein OS=Talaromyces marneffei (strain ATCC 18224 / CBS 334.59 / QM 7333) OX=441960 GN=PMAA_080760 PE=3 SV=1	4.78723	2	4	3	3.5	2	376	42.8	4.26
B6QCH4		Spermidine synthase OS=Talaromyces marneffei (strain ATCC 18224 / CBS 334.59 / QM 7333) OX=441960 GN=PMAA_067310 PE=3 SV=1	2.99401	1	2	5	3.5	1	334	37.8	6.19
A0A093VVV4		Glutaredoxin OS=Talaromyces marneffei PM1 OX=1077442 GN=GQ26_0060680 PE=4 SV=1	8.25688	1	2	1	1.5	1	109	12	6.04
B6QRG8		Proteasome component Prs3, putative OS=Talaromyces marneffei (strain ATCC 18224 / CBS 334.59 / QM 7333) OX=441960 GN=PMAA_046480 PE=4 SV=1	15.4762	3	5	2	3.5	3	252	27.6	5.96
A0A093UZW5		60S acidic ribosomal protein P2 OS=Talaromyces marneffei PM1 OX=1077442 GN=GQ26_0210490 PE=3 SV=1	26.1261	1	2	1	1.5	1	111	11.1	4.23
A0A093Y2I1		Eukaryotic translation initiation factor 3 subunit B OS=Talaromyces marneffei PM1 OX=1077442 GN=PRT1 PE=3 SV=1	3.0303	2	3	4	3.5	2	759	86.2	5.34
A0A093V3Z4		ATP synthase subunit 5, mitochondrial OS=Talaromyces marneffei PM1 OX=1077442 GN=GQ26_0171420 PE=3 SV=1	14.978	3	4	2	3	3	227	24.2	9.42
A0A093VBC2		Eukaryotic translation initiation factor eIF-1 OS=Talaromyces marneffei PM1 OX=1077442 GN=GQ26_0091050 PE=4 SV=1	8.33333	1	2	1	1.5	1	120	13.7	8.4
B6QK05		Thioredoxin, putative OS=Talaromyces marneffei (strain ATCC 18224 / CBS 334.59 / QM 7333) OX=441960 GN=PMAA_101480 PE=4 SV=1	16.7247	4	5	2	3.5	4	287	30.2	4.77
B6QPY6		Histone H2A OS=Talaromyces marneffei (strain ATCC 18224 / CBS 334.59 / QM 7333) OX=441960 GN=PMAA_039660 PE=3 SV=1	12.9496	2	2	1	1.5	1	139	14.8	10.32
A0A093XJB4		Drebrin-like protein OS=Talaromyces marneffei PM1 OX=1077442 GN=GQ26_0241570 PE=4 SV=1	3.58056	2	2	1	1.5	2	782	84.3	4.92
A0A093VRL0		V-type proton ATPase subunit OS=Talaromyces marneffei PM1 OX=1077442 GN=GQ26_0102660 PE=3 SV=1	3.27869	1	2	4	3	1	366	41	4.88
B6QT80		Proteasome regulatory particle subunit (RpnC), putative OS=Talaromyces marneffei (strain ATCC 18224 / CBS 334.59 / QM 7333) OX=441960 GN=PMAA_004120 PE=4 SV=1	5.57276	2	2	2	2	2	646	71.3	6.42
A0A093VRZ3		Transmembrane 9 superfamily member OS=Talaromyces marneffei PM1 OX=1077442 GN=GQ26_0021840 PE=3 SV=1	1.5493	1	2	1	1.5	1	710	79.6	8.07
A0A093VBJ4		Protein gar2 OS=Talaromyces marneffei PM1 OX=1077442 GN=GQ26_0081230 PE=4 SV=1	7.83898	3	3	1	2	3	472	50.6	5.11
A0A093V5X5		Glycerol 2-dehydrogenase (NADP(+)) OS=Talaromyces marneffei PM1 OX=1077442 GN=GQ26_0140120 PE=4 SV=1	9.71787	2	3	6	4.5	2	319	36.2	6.37
B6Q4U7		Alpha-1,2-mannosyltransferase (Kre5), putative OS=Talaromyces marneffei (strain ATCC 18224 / CBS 334.59 / QM 7333) OX=441960 GN=PMAA_031500 PE=4 SV=1	1.99601	1	2	1	1.5	1	501	57.8	6.18
A0A093XEC4		Protein transport protein Sec61 subunit beta OS=Talaromyces marneffei PM1 OX=1077442 GN=GQ26_0340070 PE=4 SV=1	22.2222	2	2	1	1.5	2	171	17.6	11.34
B6QG10		ABC metal ion transporter, putative OS=Talaromyces marneffei (strain ATCC 18224 / CBS 334.59 / QM 7333) OX=441960 GN=PMAA_084010 PE=4 SV=1	0.648508	1	2	1	1.5	1	1542	172.4	7.08
A0A093XDS1		Phosphatidylinositol transfer protein sfh5 OS=Talaromyces marneffei PM1 OX=1077442 GN=GQ26_0360870 PE=4 SV=1	2.58065	1	2	1	1.5	1	465	51	4.82
B8LTV0		Mitochondrial acetolactate synthase small subunit, putative OS=Talaromyces stipitatus (strain ATCC 10500 / CBS 375.48 / QM 6759 / NRRL 1006) OX=441959 GN=TSTA_071760 PE=4 SV=1	2.76923	1	1	2	1.5	1	325	35	6.86
B6Q4G1		Pre-mRNA splicing factor RNA helicase (Prp43), putative OS=Talaromyces marneffei (strain ATCC 18224 / CBS 334.59 / QM 7333) OX=441960 GN=PMAA_030830 PE=4 SV=1	1.18577	1	1	2	1.5	1	759	86.2	6.7
B6QHJ0		60S ribosomal protein L38, putative OS=Talaromyces marneffei (strain ATCC 18224 / CBS 334.59 / QM 7333) OX=441960 GN=PMAA_094430 PE=3 SV=1	10	1	2	1	1.5	1	80	9.1	10.21
A0A093V140		Protein disulfide-isomerase tigA OS=Talaromyces marneffei PM1 OX=1077442 GN=GQ26_0190260 PE=3 SV=1	6.28415	2	2	1	1.5	2	366	40.1	6.05
B6Q2J3		Uncharacterized protein OS=Talaromyces marneffei (strain ATCC 18224 / CBS 334.59 / QM 7333) OX=441960 GN=PMAA_018580 PE=4 SV=1	5.73248	1	1	2	1.5	1	157	18.5	7.18
B8MKS2		Uncharacterized protein OS=Talaromyces stipitatus (strain ATCC 10500 / CBS 375.48 / QM 6759 / NRRL 1006) OX=441959 GN=TSTA_043910 PE=4 SV=1	0.958248	1	2	1	1.5	1	1461	159.2	6.25
B6Q984		GDSL Lipase/Acylhydrolase family protein OS=Talaromyces marneffei (strain ATCC 18224 / CBS 334.59 / QM 7333) OX=441960 GN=PMAA_071230 PE=4 SV=1	4.15094	1	1	4	2.5	1	265	29.6	5.62
B6QQL7		Aminomethyltransferase OS=Talaromyces marneffei (strain ATCC 18224 / CBS 334.59 / QM 7333) OX=441960 GN=PMAA_042470 PE=3 SV=1	2.47423	1	2	1	1.5	1	485	52.7	9.01
A0A093VPX6		Uncharacterized protein OS=Talaromyces marneffei PM1 OX=1077442 GN=GQ26_0110940 PE=4 SV=1	1.80361	1	2	1	1.5	1	499	55.7	8.91
A0A093XG70		2-oxoisovalerate dehydrogenase subunit alpha OS=Talaromyces marneffei PM1 OX=1077442 GN=GQ26_0301140 PE=3 SV=1	5.56793	2	2	1	1.5	2	449	50.5	6.71
A0A093UZM4		Single-stranded TG1-3 DNA-binding protein OS=Talaromyces marneffei PM1 OX=1077442 GN=GQ26_0221290 PE=4 SV=1	11.6071	3	4	1	2.5	3	336	35.9	5.73
B8LV57		Homogentisate 1,2-dioxygenase (HmgA), putative OS=Talaromyces stipitatus (strain ATCC 10500 / CBS 375.48 / QM 6759 / NRRL 1006) OX=441959 GN=TSTA_065620 PE=4 SV=1	6.76856	2	2	1	1.5	2	458	50.8	6.27
B6QRZ6		Stomatin family protein OS=Talaromyces marneffei (strain ATCC 18224 / CBS 334.59 / QM 7333) OX=441960 GN=PMAA_044600 PE=4 SV=1	4.12844	2	3	1	2	2	436	46.8	7.2
A0A093XKC7		Single-stranded DNA-binding protein RIM1, mitochondrial OS=Talaromyces marneffei PM1 OX=1077442 GN=GQ26_0220780 PE=4 SV=1	14.6853	2	4	1	2.5	2	143	15.6	9.89

## Sheet: GO terms
GENE PRODUCT ID	SYMBOL	QUALIFIER	GO TERM	GO NAME	ECO ID	GO EVIDENCE CODE	REFERENCE	WITH/FROM	TAXON ID	ASSIGNED BY	ANNOTATION EXTENSION	GO ASPECT
A0A093Y2U3	GQ26_0042020	enables	GO:0000166	nucleotide binding	ECO:0000256	IEA	GO_REF:0000002	InterPro:IPR023299	1077442	InterPro		F
A0A093Y2U3	GQ26_0042020	enables	GO:0008553	proton-exporting ATPase activity, phosphorylative mechanism	ECO:0000256	IEA	GO_REF:0000002	InterPro:IPR006534	1077442	InterPro		F
A0A093Y2U3	GQ26_0042020	part_of	GO:0016021	integral component of membrane	ECO:0000256	IEA	GO_REF:0000002	InterPro:IPR001757|InterPro:IPR006534	1077442	InterPro		C
A0A093Y2U3	GQ26_0042020	involved_in	GO:0120029	proton export across plasma membrane	ECO:0000256	IEA	GO_REF:0000002	InterPro:IPR006534	1077442	InterPro		P
A0A093Y2U3	GQ26_0042020	part_of	GO:0016021	integral component of membrane	ECO:0000323	IEA	GO_REF:0000043	UniProtKB-KW:KW-0812	1077442	UniProt		C
A0A093Y2U3	GQ26_0042020	enables	GO:0005524	ATP binding	ECO:0000323	IEA	GO_REF:0000043	UniProtKB-KW:KW-0067	1077442	UniProt		F
A0A093Y2U3	GQ26_0042020	part_of	GO:0016020	membrane	ECO:0000323	IEA	GO_REF:0000043	UniProtKB-KW:KW-0472	1077442	UniProt		C
A0A093Y2U3	GQ26_0042020	enables	GO:0000166	nucleotide binding	ECO:0000323	IEA	GO_REF:0000043	UniProtKB-KW:KW-0547	1077442	UniProt		F
A0A093Y2U3	GQ26_0042020	involved_in	GO:0006811	ion transport	ECO:0000323	IEA	GO_REF:0000043	UniProtKB-KW:KW-0406	1077442	UniProt		P
A0A093Y2U3	GQ26_0042020	enables	GO:0008553	proton-exporting ATPase activity, phosphorylative mechanism	ECO:0000501	IEA	GO_REF:0000003	EC:7.1.2.1	1077442	UniProt		F
A0A093Y2U3	GQ26_0042020	part_of	GO:0005886	plasma membrane	ECO:0000323	IEA	GO_REF:0000044	UniProtKB-SubCell:SL-0039	1077442	UniProt		C
A0A093Y2U3	GQ26_0042020	part_of	GO:0005886	plasma membrane	ECO:0000256	IEA	GO_REF:0000104	UniRule:UR000169792	1077442	UniProt		C
A0A093Y2U3	GQ26_0042020	enables	GO:0008553	proton-exporting ATPase activity, phosphorylative mechanism	ECO:0000256	IEA	GO_REF:0000104	UniRule:UR000169792	1077442	UniProt		F
A0A093Y2U3	GQ26_0042020	enables	GO:0005524	ATP binding	ECO:0000256	IEA	GO_REF:0000104	UniRule:UR000169792	1077442	UniProt		F
A0A093Y2U3	GQ26_0042020	part_of	GO:0016021	integral component of membrane	ECO:0000256	IEA	GO_REF:0000104	UniRule:UR000169792	1077442	UniProt		C
A0A093Y2U3	GQ26_0042020	involved_in	GO:0120029	proton export across plasma membrane	ECO:0000256	IEA	GO_REF:0000104	UniRule:UR000169792	1077442	UniProt		P
B6Q5H1	PMAA_032350	part_of	GO:0005829	cytosol	ECO:0000265	IEA	GO_REF:0000107	UniProtKB:P10963|sgd:YKR097W	441960	EnsemblFungi		C
B6Q5H1	PMAA_032350	involved_in	GO:0006094	gluconeogenesis	ECO:0000265	IEA	GO_REF:0000107	UniProtKB:P10963|sgd:YKR097W	441960	EnsemblFungi		P
B6Q5H1	PMAA_032350	enables	GO:0004612	phosphoenolpyruvate carboxykinase (ATP) activity	ECO:0000265	IEA	GO_REF:0000107	UniProtKB:P10963|sgd:YKR097W	441960	EnsemblFungi		F
B6Q5H1	PMAA_032350	involved_in	GO:0006094	gluconeogenesis	ECO:0000256	IEA	GO_REF:0000002	InterPro:IPR001272|InterPro:IPR008210|InterPro:IPR013035|InterPro:IPR015994	441960	InterPro		P
B6Q5H1	PMAA_032350	enables	GO:0017076	purine nucleotide binding	ECO:0000256	IEA	GO_REF:0000002	InterPro:IPR008210|InterPro:IPR013035	441960	InterPro		F
B6Q5H1	PMAA_032350	enables	GO:0004611	phosphoenolpyruvate carboxykinase activity	ECO:0000256	IEA	GO_REF:0000002	InterPro:IPR008210|InterPro:IPR013035	441960	InterPro		F
B6Q5H1	PMAA_032350	enables	GO:0004612	phosphoenolpyruvate carboxykinase (ATP) activity	ECO:0000256	IEA	GO_REF:0000002	InterPro:IPR001272|InterPro:IPR015994	441960	InterPro		F
B6Q5H1	PMAA_032350	enables	GO:0005524	ATP binding	ECO:0000256	IEA	GO_REF:0000002	InterPro:IPR001272|InterPro:IPR015994	441960	InterPro		F
B6Q5H1	PMAA_032350	enables	GO:0016301	kinase activity	ECO:0000323	IEA	GO_REF:0000043	UniProtKB-KW:KW-0418	441960	UniProt		F
B6Q5H1	PMAA_032350	involved_in	GO:0016310	phosphorylation	ECO:0000323	IEA	GO_REF:0000043	UniProtKB-KW:KW-0418	441960	UniProt		P
A0A093VAW3	GQ26_0161420	enables	GO:0000166	nucleotide binding	ECO:0000323	IEA	GO_REF:0000043	UniProtKB-KW:KW-0547	1077442	UniProt		F
A0A093VAW3	GQ26_0161420	enables	GO:0005524	ATP binding	ECO:0000323	IEA	GO_REF:0000043	UniProtKB-KW:KW-0067	1077442	UniProt		F
A0A093UYJ7	GQ26_0230200	involved_in	GO:0015986	ATP synthesis coupled proton transport	ECO:0000256	IEA	GO_REF:0000002	InterPro:IPR005722	1077442	InterPro		P
A0A093UYJ7	GQ26_0230200	part_of	GO:0045261	proton-transporting ATP synthase complex, catalytic core F(1)	ECO:0000256	IEA	GO_REF:0000002	InterPro:IPR005722	1077442	InterPro		C
A0A093UYJ7	GQ26_0230200	involved_in	GO:0046034	ATP metabolic process	ECO:0000256	IEA	GO_REF:0000002	InterPro:IPR004100|InterPro:IPR036121	1077442	InterPro		P
A0A093UYJ7	GQ26_0230200	enables	GO:0046933	proton-transporting ATP synthase activity, rotational mechanism	ECO:0000256	IEA	GO_REF:0000002	InterPro:IPR005722	1077442	InterPro		F
A0A093UYJ7	GQ26_0230200	involved_in	GO:1902600	proton transmembrane transport	ECO:0000256	IEA	GO_REF:0000002	InterPro:IPR004100|InterPro:IPR036121	1077442	InterPro		P
A0A093UYJ7	GQ26_0230200	enables	GO:0005524	ATP binding	ECO:0000256	IEA	GO_REF:0000002	InterPro:IPR000194|InterPro:IPR020003	1077442	InterPro		F
A0A093UYJ7	GQ26_0230200	involved_in	GO:0006754	ATP biosynthetic process	ECO:0000323	IEA	GO_REF:0000043	UniProtKB-KW:KW-0066	1077442	UniProt		P
A0A093UYJ7	GQ26_0230200	part_of	GO:0045261	proton-transporting ATP synthase complex, catalytic core F(1)	ECO:0000323	IEA	GO_REF:0000043	UniProtKB-KW:KW-0139	1077442	UniProt		C
A0A093UYJ7	GQ26_0230200	enables	GO:0000166	nucleotide binding	ECO:0000323	IEA	GO_REF:0000043	UniProtKB-KW:KW-0547	1077442	UniProt		F
A0A093UYJ7	GQ26_0230200	enables	GO:0005524	ATP binding	ECO:0000323	IEA	GO_REF:0000043	UniProtKB-KW:KW-0067	1077442	UniProt		F
A0A093VCS4	GQ26_0070990	enables	GO:0003824	catalytic activity	ECO:0000256	IEA	GO_REF:0000002	InterPro:IPR011076	1077442	InterPro		F
A0A093VCS4	GQ26_0070990	enables	GO:0004474	malate synthase activity	ECO:0000256	IEA	GO_REF:0000002	InterPro:IPR001465|InterPro:IPR006252|InterPro:IPR019830	1077442	InterPro		F
A0A093VCS4	GQ26_0070990	involved_in	GO:0006097	glyoxylate cycle	ECO:0000256	IEA	GO_REF:0000002	InterPro:IPR001465|InterPro:IPR006252|InterPro:IPR019830	1077442	InterPro		P
A0A093VCS4	GQ26_0070990	involved_in	GO:0006099	tricarboxylic acid cycle	ECO:0000323	IEA	GO_REF:0000043	UniProtKB-KW:KW-0816	1077442	UniProt		P
A0A093VCS4	GQ26_0070990	enables	GO:0016740	transferase activity	ECO:0000323	IEA	GO_REF:0000043	UniProtKB-KW:KW-0808	1077442	UniProt		F
A0A093VCS4	GQ26_0070990	involved_in	GO:0006097	glyoxylate cycle	ECO:0000323	IEA	GO_REF:0000043	UniProtKB-KW:KW-0329	1077442	UniProt		P
A0A093VCS4	GQ26_0070990	enables	GO:0004474	malate synthase activity	ECO:0000501	IEA	GO_REF:0000003	EC:2.3.3.9	1077442	UniProt		F
A0A093VCS4	GQ26_0070990	involved_in	GO:0006097	glyoxylate cycle	ECO:0000322	IEA	GO_REF:0000041	UniPathway:UPA00703	1077442	UniProt		P
B6Q5P1	PMAA_023270	enables	GO:0000287	magnesium ion binding	ECO:0000256	IEA	GO_REF:0000002	InterPro:IPR012000	441960	InterPro		F
B6Q5P1	PMAA_023270	enables	GO:0016831	carboxy-lyase activity	ECO:0000256	IEA	GO_REF:0000002	InterPro:IPR012110	441960	InterPro		F
B6Q5P1	PMAA_023270	enables	GO:0030976	thiamine pyrophosphate binding	ECO:0000256	IEA	GO_REF:0000002	InterPro:IPR011766|InterPro:IPR012000|InterPro:IPR012001	441960	InterPro		F
B6Q5P1	PMAA_023270	enables	GO:0003824	catalytic activity	ECO:0000256	IEA	GO_REF:0000002	InterPro:IPR011766	441960	InterPro		F
B6Q5P1	PMAA_023270	enables	GO:0046872	metal ion binding	ECO:0000323	IEA	GO_REF:0000043	UniProtKB-KW:KW-0479	441960	UniProt		F
B6QEU2	PMAA_080470	involved_in	GO:0019752	carboxylic acid metabolic process	ECO:0000256	IEA	GO_REF:0000002	InterPro:IPR006254	441960	InterPro		P
B6QEU2	PMAA_080470	enables	GO:0003824	catalytic activity	ECO:0000256	IEA	GO_REF:0000002	InterPro:IPR015813|InterPro:IPR018523	441960	InterPro		F
B6QEU2	PMAA_080470	enables	GO:0004451	isocitrate lyase activity	ECO:0000256	IEA	GO_REF:0000002	InterPro:IPR006254	441960	InterPro		F
B6QEU2	PMAA_080470	enables	GO:0016829	lyase activity	ECO:0000323	IEA	GO_REF:0000043	UniProtKB-KW:KW-0456	441960	UniProt		F
B6QEU2	PMAA_080470	enables	GO:0046872	metal ion binding	ECO:0000323	IEA	GO_REF:0000043	UniProtKB-KW:KW-0479	441960	UniProt		F
A0A093VCR4	GQ26_0070940	enables	GO:0042626	ATPase-coupled transmembrane transporter activity	ECO:0000256	IEA	GO_REF:0000002	InterPro:IPR010929	1077442	InterPro		F
A0A093VCR4	GQ26_0070940	enables	GO:0005524	ATP binding	ECO:0000256	IEA	GO_REF:0000002	InterPro:IPR003439|InterPro:IPR010929|InterPro:IPR017871	1077442	InterPro		F
A0A093VCR4	GQ26_0070940	part_of	GO:0016020	membrane	ECO:0000256	IEA	GO_REF:0000002	InterPro:IPR013525	1077442	InterPro		C
A0A093VCR4	GQ26_0070940	part_of	GO:0016021	integral component of membrane	ECO:0000256	IEA	GO_REF:0000002	InterPro:IPR010929	1077442	InterPro		C
A0A093VCR4	GQ26_0070940	enables	GO:0016887	ATPase activity	ECO:0000256	IEA	GO_REF:0000002	InterPro:IPR003439|InterPro:IPR017871	1077442	InterPro		F
A0A093VCR4	GQ26_0070940	involved_in	GO:0055085	transmembrane transport	ECO:0000256	IEA	GO_REF:0000002	InterPro:IPR010929	1077442	InterPro		P
A0A093VCR4	GQ26_0070940	enables	GO:0005524	ATP binding	ECO:0000323	IEA	GO_REF:0000043	UniProtKB-KW:KW-0067	1077442	UniProt		F
A0A093VCR4	GQ26_0070940	part_of	GO:0016020	membrane	ECO:0000323	IEA	GO_REF:0000043	UniProtKB-KW:KW-0472	1077442	UniProt		C
A0A093VCR4	GQ26_0070940	enables	GO:0000166	nucleotide binding	ECO:0000323	IEA	GO_REF:0000043	UniProtKB-KW:KW-0547	1077442	UniProt		F
A0A093VCR4	GQ26_0070940	part_of	GO:0016021	integral component of membrane	ECO:0000323	IEA	GO_REF:0000043	UniProtKB-KW:KW-0812	1077442	UniProt		C
A0A093VCR4	GQ26_0070940	enables	GO:0000166	nucleotide binding	ECO:0000256	IEA	GO_REF:0000104	UniRule:UR000400038	1077442	UniProt		F
A0A093VCR4	GQ26_0070940	enables	GO:0005524	ATP binding	ECO:0000256	IEA	GO_REF:0000104	UniRule:UR000400038	1077442	UniProt		F
A0A093VCR4	GQ26_0070940	enables	GO:0042626	ATPase-coupled transmembrane transporter activity	ECO:0000256	IEA	GO_REF:0000002	InterPro:IPR010929	1077442	InterPro		F
A0A093VCR4	GQ26_0070940	enables	GO:0005524	ATP binding	ECO:0000256	IEA	GO_REF:0000002	InterPro:IPR003439|InterPro:IPR010929|InterPro:IPR017871	1077442	InterPro		F
A0A093VCR4	GQ26_0070940	part_of	GO:0016020	membrane	ECO:0000256	IEA	GO_REF:0000002	InterPro:IPR013525	1077442	InterPro		C
A0A093VCR4	GQ26_0070940	part_of	GO:0016021	integral component of membrane	ECO:0000256	IEA	GO_REF:0000002	InterPro:IPR010929	1077442	InterPro		C
A0A093VCR4	GQ26_0070940	enables	GO:0016887	ATPase activity	ECO:0000256	IEA	GO_REF:0000002	InterPro:IPR003439|InterPro:IPR017871	1077442	InterPro		F
A0A093VCR4	GQ26_0070940	involved_in	GO:0055085	transmembrane transport	ECO:0000256	IEA	GO_REF:0000002	InterPro:IPR010929	1077442	InterPro		P
A0A093VCR4	GQ26_0070940	enables	GO:0005524	ATP binding	ECO:0000323	IEA	GO_REF:0000043	UniProtKB-KW:KW-0067	1077442	UniProt		F
A0A093VCR4	GQ26_0070940	part_of	GO:0016020	membrane	ECO:0000323	IEA	GO_REF:0000043	UniProtKB-KW:KW-0472	1077442	UniProt		C
A0A093VCR4	GQ26_0070940	enables	GO:0000166	nucleotide binding	ECO:0000323	IEA	GO_REF:0000043	UniProtKB-KW:KW-0547	1077442	UniProt		F
A0A093VCR4	GQ26_0070940	part_of	GO:0016021	integral component of membrane	ECO:0000323	IEA	GO_REF:0000043	UniProtKB-KW:KW-0812	1077442	UniProt		C
A0A093VCR4	GQ26_0070940	enables	GO:0000166	nucleotide binding	ECO:0000256	IEA	GO_REF:0000104	UniRule:UR000400038	1077442	UniProt		F
A0A093VCR4	GQ26_0070940	enables	GO:0005524	ATP binding	ECO:0000256	IEA	GO_REF:0000104	UniRule:UR000400038	1077442	UniProt		F
A0A093W212	GQ26_0022920	enables	GO:0008270	zinc ion binding	ECO:0000256	IEA	GO_REF:0000002	InterPro:IPR002328	1077442	InterPro		F
A0A093W212	GQ26_0022920	involved_in	GO:0055114	oxidation-reduction process	ECO:0000256	IEA	GO_REF:0000002	InterPro:IPR002328|InterPro:IPR013149|InterPro:IPR013154	1077442	InterPro		P
A0A093W212	GQ26_0022920	enables	GO:0016491	oxidoreductase activity	ECO:0000256	IEA	GO_REF:0000002	InterPro:IPR002328|InterPro:IPR020843	1077442	InterPro		F
A0A093W212	GQ26_0022920	enables	GO:0046872	metal ion binding	ECO:0000323	IEA	GO_REF:0000043	UniProtKB-KW:KW-0479	1077442	UniProt		F
A0A093VHE8	GQ26_0201110	part_of	GO:0000015	phosphopyruvate hydratase complex	ECO:0000256	IEA	GO_REF:0000002	InterPro:IPR000941	1077442	InterPro		C
A0A093VHE8	GQ26_0201110	enables	GO:0000287	magnesium ion binding	ECO:0000256	IEA	GO_REF:0000002	InterPro:IPR000941	1077442	InterPro		F
A0A093VHE8	GQ26_0201110	enables	GO:0004634	phosphopyruvate hydratase activity	ECO:0000256	IEA	GO_REF:0000002	InterPro:IPR000941	1077442	InterPro		F
A0A093VHE8	GQ26_0201110	involved_in	GO:0006096	glycolytic process	ECO:0000256	IEA	GO_REF:0000002	InterPro:IPR000941	1077442	InterPro		P
B6Q757	PMAA_035180	enables	GO:0003924	GTPase activity	ECO:0000256	IEA	GO_REF:0000002	InterPro:IPR000795	441960	InterPro		F
B6Q757	PMAA_035180	enables	GO:0005525	GTP binding	ECO:0000256	IEA	GO_REF:0000002	InterPro:IPR000795|InterPro:IPR004161|InterPro:IPR005225|InterPro:IPR005517	441960	InterPro		F
B6Q757	PMAA_035180	enables	GO:0003746	translation elongation factor activity	ECO:0000323	IEA	GO_REF:0000043	UniProtKB-KW:KW-0251	441960	UniProt		F
B6Q757	PMAA_035180	involved_in	GO:0006414	translational elongation	ECO:0000323	IEA	GO_REF:0000043	UniProtKB-KW:KW-0251	441960	UniProt		P
A0A093V0M6	GQ26_0200720	enables	GO:0003937	IMP cyclohydrolase activity	ECO:0000256	IEA	GO_REF:0000002	InterPro:IPR002695	1077442	InterPro		F
A0A093V0M6	GQ26_0200720	enables	GO:0004643	phosphoribosylaminoimidazolecarboxamide formyltransferase activity	ECO:0000256	IEA	GO_REF:0000002	InterPro:IPR002695	1077442	InterPro		F
A0A093V0M6	GQ26_0200720	enables	GO:0003824	catalytic activity	ECO:0000256	IEA	GO_REF:0000002	InterPro:IPR016193	1077442	InterPro		F
A0A093V0M6	GQ26_0200720	involved_in	GO:0006164	purine nucleotide biosynthetic process	ECO:0000256	IEA	GO_REF:0000002	InterPro:IPR002695	1077442	InterPro		P
B6QSH2	PMAA_002040	enables	GO:0008270	zinc ion binding	ECO:0000256	IEA	GO_REF:0000002	InterPro:IPR002328	441960	InterPro		F
B6QSH2	PMAA_002040	involved_in	GO:0055114	oxidation-reduction process	ECO:0000256	IEA	GO_REF:0000002	InterPro:IPR002328|InterPro:IPR013149|InterPro:IPR013154	441960	InterPro		P
B6QSH2	PMAA_002040	enables	GO:0016491	oxidoreductase activity	ECO:0000256	IEA	GO_REF:0000002	InterPro:IPR002328|InterPro:IPR020843	441960	InterPro		F
B6QSH2	PMAA_002040	enables	GO:0046872	metal ion binding	ECO:0000323	IEA	GO_REF:0000043	UniProtKB-KW:KW-0479	441960	UniProt		F
B6QCH2	PMAA_067300	enables	GO:0003824	catalytic activity	ECO:0000256	IEA	GO_REF:0000002	InterPro:IPR009014	441960	InterPro		F
B6QCH2	PMAA_067300	enables	GO:0004802	transketolase activity	ECO:0000256	IEA	GO_REF:0000002	InterPro:IPR005478	441960	InterPro		F
B6QCH2	PMAA_067300	enables	GO:0016740	transferase activity	ECO:0000323	IEA	GO_REF:0000043	UniProtKB-KW:KW-0808	441960	UniProt		F
B6QCH2	PMAA_067300	enables	GO:0046872	metal ion binding	ECO:0000323	IEA	GO_REF:0000043	UniProtKB-KW:KW-0479	441960	UniProt		F
B6QCH2	PMAA_067300	enables	GO:0004802	transketolase activity	ECO:0000501	IEA	GO_REF:0000003	EC:2.2.1.1	441960	UniProt		F
B6QE06	PMAA_079040	enables	GO:0003690	double-stranded DNA binding	ECO:0000265	IEA	GO_REF:0000107	UniProtKB:P19414|sgd:YLR304C	441960	EnsemblFungi		F
B6QE06	PMAA_079040	part_of	GO:0005829	cytosol	ECO:0000265	IEA	GO_REF:0000107	UniProtKB:P19414|sgd:YLR304C	441960	EnsemblFungi		C
B6QE06	PMAA_079040	involved_in	GO:0006099	tricarboxylic acid cycle	ECO:0000265	IEA	GO_REF:0000107	UniProtKB:P19414|sgd:YLR304C	441960	EnsemblFungi		P
B6QE06	PMAA_079040	part_of	GO:0042645	mitochondrial nucleoid	ECO:0000265	IEA	GO_REF:0000107	UniProtKB:P19414|sgd:YLR304C	441960	EnsemblFungi		C
B6QE06	PMAA_079040	involved_in	GO:0000002	mitochondrial genome maintenance	ECO:0000265	IEA	GO_REF:0000107	UniProtKB:P19414|sgd:YLR304C	441960	EnsemblFungi		P
B6QE06	PMAA_079040	enables	GO:0003697	single-stranded DNA binding	ECO:0000265	IEA	GO_REF:0000107	UniProtKB:P19414|sgd:YLR304C	441960	EnsemblFungi		F
B6QE06	PMAA_079040	enables	GO:0003994	aconitate hydratase activity	ECO:0000265	IEA	GO_REF:0000107	UniProtKB:P19414|sgd:YLR304C	441960	EnsemblFungi		F
B6QE06	PMAA_079040	part_of	GO:0005759	mitochondrial matrix	ECO:0000265	IEA	GO_REF:0000107	UniProtKB:P19414|sgd:YLR304C	441960	EnsemblFungi		C
B6QE06	PMAA_079040	involved_in	GO:0006099	tricarboxylic acid cycle	ECO:0000256	IEA	GO_REF:0000002	InterPro:IPR006248	441960	InterPro		P
B6QE06	PMAA_079040	enables	GO:0051539	4 iron, 4 sulfur cluster binding	ECO:0000256	IEA	GO_REF:0000002	InterPro:IPR006248	441960	InterPro		F
B6QE06	PMAA_079040	enables	GO:0003994	aconitate hydratase activity	ECO:0000256	IEA	GO_REF:0000002	InterPro:IPR006248	441960	InterPro		F
B6QE06	PMAA_079040	enables	GO:0016829	lyase activity	ECO:0000323	IEA	GO_REF:0000043	UniProtKB-KW:KW-0456	441960	UniProt		F
B6QE06	PMAA_079040	enables	GO:0046872	metal ion binding	ECO:0000323	IEA	GO_REF:0000043	UniProtKB-KW:KW-0479	441960	UniProt		F
B6QE06	PMAA_079040	enables	GO:0051536	iron-sulfur cluster binding	ECO:0000323	IEA	GO_REF:0000043	UniProtKB-KW:KW-0411	441960	UniProt		F
B6QE06	PMAA_079040	part_of	GO:0005739	mitochondrion	ECO:0000323	IEA	GO_REF:0000043	UniProtKB-KW:KW-0496	441960	UniProt		C
B6QE06	PMAA_079040	part_of	GO:0005739	mitochondrion	ECO:0000323	IEA	GO_REF:0000044	UniProtKB-SubCell:SL-0173	441960	UniProt		C
B6QE06	PMAA_079040	enables	GO:0046872	metal ion binding	ECO:0000256	IEA	GO_REF:0000104	UniRule:UR000137797	441960	UniProt		F
B6QE06	PMAA_079040	enables	GO:0051539	4 iron, 4 sulfur cluster binding	ECO:0000256	IEA	GO_REF:0000104	UniRule:UR000137797	441960	UniProt		F
A0A093UXE7	GQ26_0450520	involved_in	GO:0006457	protein folding	ECO:0000256	IEA	GO_REF:0000002	InterPro:IPR001404|InterPro:IPR019805	1077442	InterPro		P
A0A093UXE7	GQ26_0450520	enables	GO:0051082	unfolded protein binding	ECO:0000256	IEA	GO_REF:0000002	InterPro:IPR001404|InterPro:IPR019805	1077442	InterPro		F
A0A093UXE7	GQ26_0450520	enables	GO:0005524	ATP binding	ECO:0000256	IEA	GO_REF:0000002	InterPro:IPR001404|InterPro:IPR019805	1077442	InterPro		F
B6QPY8	PMAA_039680	involved_in	GO:0006006	glucose metabolic process	ECO:0000256	IEA	GO_REF:0000002	InterPro:IPR006424	441960	InterPro		P
B6QPY8	PMAA_039680	enables	GO:0050661	NADP binding	ECO:0000256	IEA	GO_REF:0000002	InterPro:IPR006424	441960	InterPro		F
B6QPY8	PMAA_039680	involved_in	GO:0055114	oxidation-reduction process	ECO:0000256	IEA	GO_REF:0000002	InterPro:IPR006424|InterPro:IPR020828|InterPro:IPR020829|InterPro:IPR020830|InterPro:IPR020831	441960	InterPro		P
B6QPY8	PMAA_039680	enables	GO:0016620	oxidoreductase activity, acting on the aldehyde or oxo group of donors, NAD or NADP as acceptor	ECO:0000256	IEA	GO_REF:0000002	InterPro:IPR006424|InterPro:IPR020828|InterPro:IPR020829|InterPro:IPR020830|InterPro:IPR020831	441960	InterPro		F
B6QPY8	PMAA_039680	enables	GO:0051287	NAD binding	ECO:0000256	IEA	GO_REF:0000002	InterPro:IPR006424	441960	InterPro		F
B6QPY8	PMAA_039680	involved_in	GO:0055114	oxidation-reduction process	ECO:0000323	IEA	GO_REF:0000043	UniProtKB-KW:KW-0560	441960	UniProt		P
B6QPY8	PMAA_039680	involved_in	GO:0006096	glycolytic process	ECO:0000323	IEA	GO_REF:0000043	UniProtKB-KW:KW-0324	441960	UniProt		P
B6QPY8	PMAA_039680	enables	GO:0016491	oxidoreductase activity	ECO:0000323	IEA	GO_REF:0000043	UniProtKB-KW:KW-0560	441960	UniProt		F
B6QPY8	PMAA_039680	enables	GO:0000166	nucleotide binding	ECO:0000323	IEA	GO_REF:0000043	UniProtKB-KW:KW-0547	441960	UniProt		F
B6QPY8	PMAA_039680	enables	GO:0004365	glyceraldehyde-3-phosphate dehydrogenase (NAD+) (phosphorylating) activity	ECO:0000501	IEA	GO_REF:0000003	EC:1.2.1.12	441960	UniProt		F
B6QPY8	PMAA_039680	enables	GO:0004365	glyceraldehyde-3-phosphate dehydrogenase (NAD+) (phosphorylating) activity	ECO:0000256	IEA	GO_REF:0000104	UniRule:UR000068985	441960	UniProt		F
B6QPY8	PMAA_039680	enables	GO:0051287	NAD binding	ECO:0000256	IEA	GO_REF:0000104	UniRule:UR000068985	441960	UniProt		F
B6QPY8	PMAA_039680	involved_in	GO:0006096	glycolytic process	ECO:0000322	IEA	GO_REF:0000041	UniPathway:UPA00109	441960	UniProt		P
A0A093VS82	GQ26_0022650	involved_in	GO:0015986	ATP synthesis coupled proton transport	ECO:0000256	IEA	GO_REF:0000002	InterPro:IPR000793|InterPro:IPR005294	1077442	InterPro		P
A0A093VS82	GQ26_0022650	part_of	GO:0045261	proton-transporting ATP synthase complex, catalytic core F(1)	ECO:0000256	IEA	GO_REF:0000002	InterPro:IPR005294	1077442	InterPro		C
A0A093VS82	GQ26_0022650	involved_in	GO:0046034	ATP metabolic process	ECO:0000256	IEA	GO_REF:0000002	InterPro:IPR004100|InterPro:IPR036121	1077442	InterPro		P
A0A093VS82	GQ26_0022650	enables	GO:0046933	proton-transporting ATP synthase activity, rotational mechanism	ECO:0000256	IEA	GO_REF:0000002	InterPro:IPR005294	1077442	InterPro		F
A0A093VS82	GQ26_0022650	involved_in	GO:1902600	proton transmembrane transport	ECO:0000256	IEA	GO_REF:0000002	InterPro:IPR004100|InterPro:IPR036121	1077442	InterPro		P
A0A093VS82	GQ26_0022650	enables	GO:0003676	nucleic acid binding	ECO:0000256	IEA	GO_REF:0000002	InterPro:IPR013087	1077442	InterPro		F
A0A093VS82	GQ26_0022650	enables	GO:0005524	ATP binding	ECO:0000256	IEA	GO_REF:0000002	InterPro:IPR000194|InterPro:IPR020003	1077442	InterPro		F
A0A093VS82	GQ26_0022650	enables	GO:0032559	adenyl ribonucleotide binding	ECO:0000256	IEA	GO_REF:0000002	InterPro:IPR033732	1077442	InterPro		F
A0A093VS82	GQ26_0022650	involved_in	GO:0006811	ion transport	ECO:0000323	IEA	GO_REF:0000043	UniProtKB-KW:KW-0406	1077442	UniProt		P
A0A093UZS7	GQ26_0210200	enables	GO:0005524	ATP binding	ECO:0000323	IEA	GO_REF:0000043	UniProtKB-KW:KW-0067	1077442	UniProt		F
A0A093UZS7	GQ26_0210200	enables	GO:0000166	nucleotide binding	ECO:0000323	IEA	GO_REF:0000043	UniProtKB-KW:KW-0547	1077442	UniProt		F
B6QEB2	PMAA_079410	involved_in	GO:0005975	carbohydrate metabolic process	ECO:0000256	IEA	GO_REF:0000002	InterPro:IPR001585|InterPro:IPR018225	441960	InterPro		P
B6QEB2	PMAA_079410	involved_in	GO:0006098	pentose-phosphate shunt	ECO:0000256	IEA	GO_REF:0000002	InterPro:IPR004730	441960	InterPro		P
B6QEB2	PMAA_079410	enables	GO:0003824	catalytic activity	ECO:0000256	IEA	GO_REF:0000002	InterPro:IPR013785	441960	InterPro		F
B6QEB2	PMAA_079410	enables	GO:0004801	sedoheptulose-7-phosphate:D-glyceraldehyde-3-phosphate glyceronetransferase activity	ECO:0000256	IEA	GO_REF:0000002	InterPro:IPR004730	441960	InterPro		F
B6QEB2	PMAA_079410	part_of	GO:0005737	cytoplasm	ECO:0000256	IEA	GO_REF:0000002	InterPro:IPR004730	441960	InterPro		C
B6QEB2	PMAA_079410	involved_in	GO:0006098	pentose-phosphate shunt	ECO:0000323	IEA	GO_REF:0000043	UniProtKB-KW:KW-0570	441960	UniProt		P
B6QEB2	PMAA_079410	enables	GO:0016740	transferase activity	ECO:0000323	IEA	GO_REF:0000043	UniProtKB-KW:KW-0808	441960	UniProt		F
B6QEB2	PMAA_079410	enables	GO:0004801	sedoheptulose-7-phosphate:D-glyceraldehyde-3-phosphate glyceronetransferase activity	ECO:0000501	IEA	GO_REF:0000003	EC:2.2.1.2	441960	UniProt		F
B6QEB2	PMAA_079410	involved_in	GO:0006098	pentose-phosphate shunt	ECO:0000322	IEA	GO_REF:0000041	UniPathway:UPA00115	441960	UniProt		P
B6QHS9	PMAA_095290	enables	GO:0046872	metal ion binding	ECO:0000256	IEA	GO_REF:0000002	InterPro:IPR011249	441960	InterPro		F
B6QHS9	PMAA_095290	enables	GO:0003824	catalytic activity	ECO:0000256	IEA	GO_REF:0000002	InterPro:IPR011249	441960	InterPro		F
B6QD23	PMAA_087010	part_of	GO:0005739	mitochondrion	ECO:0000265	IEA	GO_REF:0000107	UniProtKB:P22774|PomBase:SPAC664.11.1:pep	441960	EnsemblFungi		C
B6QD23	PMAA_087010	enables	GO:0016887	ATPase activity	ECO:0000265	IEA	GO_REF:0000107	UniProtKB:P22774|PomBase:SPAC664.11.1:pep	441960	EnsemblFungi		F
B6QD23	PMAA_087010	involved_in	GO:0006457	protein folding	ECO:0000256	IEA	GO_REF:0000002	InterPro:IPR012725	441960	InterPro		P
B6QD23	PMAA_087010	enables	GO:0051082	unfolded protein binding	ECO:0000256	IEA	GO_REF:0000002	InterPro:IPR012725	441960	InterPro		F
B6QD23	PMAA_087010	enables	GO:0005524	ATP binding	ECO:0000256	IEA	GO_REF:0000002	InterPro:IPR012725	441960	InterPro		F
B6QD23	PMAA_087010	enables	GO:0005524	ATP binding	ECO:0000323	IEA	GO_REF:0000043	UniProtKB-KW:KW-0067	441960	UniProt		F
B6QD23	PMAA_087010	enables	GO:0000166	nucleotide binding	ECO:0000323	IEA	GO_REF:0000043	UniProtKB-KW:KW-0547	441960	UniProt		F
B6Q633	PMAA_024010	enables	GO:0003746	translation elongation factor activity	ECO:0000256	IEA	GO_REF:0000002	InterPro:IPR004539	441960	InterPro		F
B6Q633	PMAA_024010	enables	GO:0003924	GTPase activity	ECO:0000256	IEA	GO_REF:0000002	InterPro:IPR000795	441960	InterPro		F
B6Q633	PMAA_024010	enables	GO:0005525	GTP binding	ECO:0000256	IEA	GO_REF:0000002	InterPro:IPR000795|InterPro:IPR004161|InterPro:IPR004539	441960	InterPro		F
B6Q633	PMAA_024010	involved_in	GO:0006414	translational elongation	ECO:0000256	IEA	GO_REF:0000002	InterPro:IPR004539	441960	InterPro		P
B6Q633	PMAA_024010	involved_in	GO:0006414	translational elongation	ECO:0000323	IEA	GO_REF:0000043	UniProtKB-KW:KW-0251	441960	UniProt		P
B6Q633	PMAA_024010	enables	GO:0005525	GTP binding	ECO:0000323	IEA	GO_REF:0000043	UniProtKB-KW:KW-0342	441960	UniProt		F
B6Q633	PMAA_024010	enables	GO:0003746	translation elongation factor activity	ECO:0000323	IEA	GO_REF:0000043	UniProtKB-KW:KW-0251	441960	UniProt		F
B6Q633	PMAA_024010	enables	GO:0000166	nucleotide binding	ECO:0000323	IEA	GO_REF:0000043	UniProtKB-KW:KW-0547	441960	UniProt		F
B6Q633	PMAA_024010	enables	GO:0003924	GTPase activity	ECO:0000256	IEA	GO_REF:0000104	UniRule:UR000000070	441960	UniProt		F
B6Q633	PMAA_024010	enables	GO:0003746	translation elongation factor activity	ECO:0000256	IEA	GO_REF:0000104	UniRule:UR000000070	441960	UniProt		F
B6Q633	PMAA_024010	enables	GO:0005525	GTP binding	ECO:0000256	IEA	GO_REF:0000104	UniRule:UR000000070	441960	UniProt		F
B6QSH1	PMAA_002030	involved_in	GO:0055114	oxidation-reduction process	ECO:0000256	IEA	GO_REF:0000002	InterPro:IPR015590|InterPro:IPR016160|InterPro:IPR016161|InterPro:IPR016162|InterPro:IPR016163|InterPro:IPR029510	441960	InterPro		P
B6QSH1	PMAA_002030	enables	GO:0016491	oxidoreductase activity	ECO:0000256	IEA	GO_REF:0000002	InterPro:IPR015590|InterPro:IPR016160|InterPro:IPR016161|InterPro:IPR016162|InterPro:IPR016163|InterPro:IPR029510	441960	InterPro		F
B6QSH1	PMAA_002030	enables	GO:0016620	oxidoreductase activity, acting on the aldehyde or oxo group of donors, NAD or NADP as acceptor	ECO:0000256	IEA	GO_REF:0000002	InterPro:IPR016163	441960	InterPro		F
B6QSH1	PMAA_002030	involved_in	GO:0055114	oxidation-reduction process	ECO:0000323	IEA	GO_REF:0000043	UniProtKB-KW:KW-0560	441960	UniProt		P
B6QSH1	PMAA_002030	enables	GO:0016491	oxidoreductase activity	ECO:0000323	IEA	GO_REF:0000043	UniProtKB-KW:KW-0560	441960	UniProt		F
A0A093VL07	GQ26_0010960	enables	GO:0000166	nucleotide binding	ECO:0000323	IEA	GO_REF:0000043	UniProtKB-KW:KW-0547	1077442	UniProt		F
A0A093VL07	GQ26_0010960	enables	GO:0005524	ATP binding	ECO:0000323	IEA	GO_REF:0000043	UniProtKB-KW:KW-0067	1077442	UniProt		F
A0A093VL07	GQ26_0010960	enables	GO:0000166	nucleotide binding	ECO:0000323	IEA	GO_REF:0000043	UniProtKB-KW:KW-0547	1077442	UniProt		F
A0A093VL07	GQ26_0010960	enables	GO:0005524	ATP binding	ECO:0000323	IEA	GO_REF:0000043	UniProtKB-KW:KW-0067	1077442	UniProt		F
B6QLD0	PMAA_056960	involved_in	GO:0055114	oxidation-reduction process	ECO:0000256	IEA	GO_REF:0000002	InterPro:IPR000866|InterPro:IPR019479	441960	InterPro		P
B6QLD0	PMAA_056960	enables	GO:0016209	antioxidant activity	ECO:0000256	IEA	GO_REF:0000002	InterPro:IPR000866	441960	InterPro		F
B6QLD0	PMAA_056960	enables	GO:0016491	oxidoreductase activity	ECO:0000256	IEA	GO_REF:0000002	InterPro:IPR000866	441960	InterPro		F
B6QLD0	PMAA_056960	involved_in	GO:0045454	cell redox homeostasis	ECO:0000256	IEA	GO_REF:0000002	InterPro:IPR013766	441960	InterPro		P
B6QLD0	PMAA_056960	enables	GO:0051920	peroxiredoxin activity	ECO:0000256	IEA	GO_REF:0000002	InterPro:IPR019479	441960	InterPro		F
B6QLD0	PMAA_056960	enables	GO:0051920	peroxiredoxin activity	ECO:0000256	IEA	GO_REF:0000104	UniRule:UR001348772	441960	UniProt		F
B6QLD0	PMAA_056960	involved_in	GO:0098869	cellular oxidant detoxification	ECO:0000366	IEA	GO_REF:0000108	GO:0051920	441960	GOC		P
B6QLD0	PMAA_056960	involved_in	GO:0098869	cellular oxidant detoxification	ECO:0000366	IEA	GO_REF:0000108	GO:0051920	441960	GOC		P
B6QLD0	PMAA_056960	involved_in	GO:0098869	cellular oxidant detoxification	ECO:0000366	IEA	GO_REF:0000108	GO:0016209	441960	GOC		P
A0A093VIG6	GQ26_0191780	involved_in	GO:0019538	protein metabolic process	ECO:0000256	IEA	GO_REF:0000002	InterPro:IPR036628	1077442	InterPro		P
A0A093VIG6	GQ26_0191780	enables	GO:0005524	ATP binding	ECO:0000256	IEA	GO_REF:0000002	InterPro:IPR001270|InterPro:IPR003959|InterPro:IPR018368	1077442	InterPro		F
A0A093VIG6	GQ26_0191780	enables	GO:0000166	nucleotide binding	ECO:0000323	IEA	GO_REF:0000043	UniProtKB-KW:KW-0547	1077442	UniProt		F
A0A093VIG6	GQ26_0191780	enables	GO:0005524	ATP binding	ECO:0000323	IEA	GO_REF:0000043	UniProtKB-KW:KW-0067	1077442	UniProt		F
A0A093V8I1	GQ26_0190540	involved_in	GO:0006098	pentose-phosphate shunt	ECO:0000256	IEA	GO_REF:0000002	InterPro:IPR006113|InterPro:IPR006114|InterPro:IPR006184	1077442	InterPro		P
A0A093V8I1	GQ26_0190540	enables	GO:0050661	NADP binding	ECO:0000256	IEA	GO_REF:0000002	InterPro:IPR006115	1077442	InterPro		F
A0A093V8I1	GQ26_0190540	involved_in	GO:0055114	oxidation-reduction process	ECO:0000256	IEA	GO_REF:0000002	InterPro:IPR006113|InterPro:IPR006114|InterPro:IPR006183|InterPro:IPR006184|InterPro:IPR008927|InterPro:IPR013328	1077442	InterPro		P
A0A093V8I1	GQ26_0190540	enables	GO:0004616	phosphogluconate dehydrogenase (decarboxylating) activity	ECO:0000256	IEA	GO_REF:0000002	InterPro:IPR006113|InterPro:IPR006114|InterPro:IPR006183|InterPro:IPR006184	1077442	InterPro		F
A0A093V8I1	GQ26_0190540	enables	GO:0016491	oxidoreductase activity	ECO:0000256	IEA	GO_REF:0000002	InterPro:IPR013328	1077442	InterPro		F
A0A093V8I1	GQ26_0190540	involved_in	GO:0055114	oxidation-reduction process	ECO:0000323	IEA	GO_REF:0000043	UniProtKB-KW:KW-0560	1077442	UniProt		P
A0A093V8I1	GQ26_0190540	involved_in	GO:0006098	pentose-phosphate shunt	ECO:0000323	IEA	GO_REF:0000043	UniProtKB-KW:KW-0570	1077442	UniProt		P
A0A093V8I1	GQ26_0190540	enables	GO:0016491	oxidoreductase activity	ECO:0000323	IEA	GO_REF:0000043	UniProtKB-KW:KW-0560	1077442	UniProt		F
A0A093V8I1	GQ26_0190540	involved_in	GO:0019521	D-gluconate metabolic process	ECO:0000323	IEA	GO_REF:0000043	UniProtKB-KW:KW-0311	1077442	UniProt		P
A0A093V8I1	GQ26_0190540	enables	GO:0004616	phosphogluconate dehydrogenase (decarboxylating) activity	ECO:0000501	IEA	GO_REF:0000003	EC:1.1.1.44	1077442	UniProt		F
A0A093V8I1	GQ26_0190540	involved_in	GO:0006098	pentose-phosphate shunt	ECO:0000322	IEA	GO_REF:0000041	UniPathway:UPA00115	1077442	UniProt		P
A0A093VIC2	GQ26_0032100	involved_in	GO:0055114	oxidation-reduction process	ECO:0000256	IEA	GO_REF:0000002	InterPro:IPR019818|InterPro:IPR024084	1077442	InterPro		P
A0A093VIC2	GQ26_0032100	enables	GO:0000287	magnesium ion binding	ECO:0000256	IEA	GO_REF:0000002	InterPro:IPR019818	1077442	InterPro		F
A0A093VIC2	GQ26_0032100	enables	GO:0051287	NAD binding	ECO:0000256	IEA	GO_REF:0000002	InterPro:IPR019818	1077442	InterPro		F
A0A093VIC2	GQ26_0032100	enables	GO:0016616	oxidoreductase activity, acting on the CH-OH group of donors, NAD or NADP as acceptor	ECO:0000256	IEA	GO_REF:0000002	InterPro:IPR019818|InterPro:IPR024084	1077442	InterPro		F
A0A093VSA1	GQ26_0022850	involved_in	GO:0055114	oxidation-reduction process	ECO:0000256	IEA	GO_REF:0000002	InterPro:IPR010960	1077442	InterPro		P
A0A093VSA1	GQ26_0022850	enables	GO:0000104	succinate dehydrogenase activity	ECO:0000256	IEA	GO_REF:0000002	InterPro:IPR010960	1077442	InterPro		F
A0A093V6A7	GQ26_0141340	involved_in	GO:0006412	translation	ECO:0000256	IEA	GO_REF:0000002	InterPro:IPR002143	1077442	InterPro		P
A0A093V6A7	GQ26_0141340	enables	GO:0003723	RNA binding	ECO:0000256	IEA	GO_REF:0000002	InterPro:IPR002143	1077442	InterPro		F
A0A093V6A7	GQ26_0141340	enables	GO:0003735	structural constituent of ribosome	ECO:0000256	IEA	GO_REF:0000002	InterPro:IPR002143	1077442	InterPro		F
A0A093V6A7	GQ26_0141340	part_of	GO:0015934	large ribosomal subunit	ECO:0000256	IEA	GO_REF:0000002	InterPro:IPR002143	1077442	InterPro		C
A0A093V6A7	GQ26_0141340	part_of	GO:0005840	ribosome	ECO:0000323	IEA	GO_REF:0000043	UniProtKB-KW:KW-0689	1077442	UniProt		C
B6QRT9	PMAA_049040	enables	GO:0022857	transmembrane transporter activity	ECO:0000256	IEA	GO_REF:0000002	InterPro:IPR003663|InterPro:IPR005828|InterPro:IPR005829|InterPro:IPR020846	441960	InterPro		F
B6QRT9	PMAA_049040	part_of	GO:0016020	membrane	ECO:0000256	IEA	GO_REF:0000002	InterPro:IPR003663	441960	InterPro		C
B6QRT9	PMAA_049040	part_of	GO:0016021	integral component of membrane	ECO:0000256	IEA	GO_REF:0000002	InterPro:IPR005828|InterPro:IPR005829	441960	InterPro		C
B6QRT9	PMAA_049040	involved_in	GO:0055085	transmembrane transport	ECO:0000256	IEA	GO_REF:0000002	InterPro:IPR003663|InterPro:IPR005828|InterPro:IPR005829	441960	InterPro		P
B6QRT9	PMAA_049040	part_of	GO:0016020	membrane	ECO:0000323	IEA	GO_REF:0000043	UniProtKB-KW:KW-0472	441960	UniProt		C
B6QRT9	PMAA_049040	part_of	GO:0016021	integral component of membrane	ECO:0000323	IEA	GO_REF:0000043	UniProtKB-KW:KW-0812	441960	UniProt		C
I2D1C3	I2D1C3	enables	GO:0005524	ATP binding	ECO:0000256	IEA	GO_REF:0000002	InterPro:IPR002423	37727	InterPro		F
I2D1C3	I2D1C3	involved_in	GO:0042026	protein refolding	ECO:0000256	IEA	GO_REF:0000002	InterPro:IPR001844	37727	InterPro		P
B6QTP5	PMAA_005580	enables	GO:0000287	magnesium ion binding	ECO:0000256	IEA	GO_REF:0000002	InterPro:IPR002582|InterPro:IPR004568|InterPro:IPR008278|InterPro:IPR037143	441960	InterPro		F
B6QTP5	PMAA_005580	enables	GO:0004312	fatty acid synthase activity	ECO:0000256	IEA	GO_REF:0000002	InterPro:IPR026025	441960	InterPro		F
B6QTP5	PMAA_005580	involved_in	GO:0006633	fatty acid biosynthetic process	ECO:0000256	IEA	GO_REF:0000002	InterPro:IPR002582|InterPro:IPR004568	441960	InterPro		P
B6QTP5	PMAA_005580	involved_in	GO:0042759	long-chain fatty acid biosynthetic process	ECO:0000256	IEA	GO_REF:0000002	InterPro:IPR026025	441960	InterPro		P
B6QTP5	PMAA_005580	enables	GO:0003824	catalytic activity	ECO:0000256	IEA	GO_REF:0000002	InterPro:IPR016039	441960	InterPro		F
B6QTP5	PMAA_005580	enables	GO:0008897	holo-[acyl-carrier-protein] synthase activity	ECO:0000256	IEA	GO_REF:0000002	InterPro:IPR002582|InterPro:IPR004568|InterPro:IPR008278|InterPro:IPR037143	441960	InterPro		F
B6QTP5	PMAA_005580	enables	GO:0046872	metal ion binding	ECO:0000323	IEA	GO_REF:0000043	UniProtKB-KW:KW-0479	441960	UniProt		F
B6QTP5	PMAA_005580	enables	GO:0016740	transferase activity	ECO:0000323	IEA	GO_REF:0000043	UniProtKB-KW:KW-0808	441960	UniProt		F
B6QTP5	PMAA_005580	involved_in	GO:0042759	long-chain fatty acid biosynthetic process	ECO:0000256	IEA	GO_REF:0000104	UniRule:UR000908759	441960	UniProt		P
B6QCA4	PMAA_067030	enables	GO:0000049	tRNA binding	ECO:0000256	IEA	GO_REF:0000002	InterPro:IPR033709	441960	InterPro		F
B6QCA4	PMAA_067030	enables	GO:0002161	aminoacyl-tRNA editing activity	ECO:0000256	IEA	GO_REF:0000002	InterPro:IPR009008	441960	InterPro		F
B6QCA4	PMAA_067030	enables	GO:0004812	aminoacyl-tRNA ligase activity	ECO:0000256	IEA	GO_REF:0000002	InterPro:IPR001412|InterPro:IPR002300|InterPro:IPR009080|InterPro:IPR013155	441960	InterPro		F
B6QCA4	PMAA_067030	involved_in	GO:0006418	tRNA aminoacylation for protein translation	ECO:0000256	IEA	GO_REF:0000002	InterPro:IPR001412|InterPro:IPR002300|InterPro:IPR009008|InterPro:IPR009080|InterPro:IPR013155	441960	InterPro		P
B6QCA4	PMAA_067030	enables	GO:0000166	nucleotide binding	ECO:0000256	IEA	GO_REF:0000002	InterPro:IPR001412|InterPro:IPR002300|InterPro:IPR002301|InterPro:IPR009080	441960	InterPro		F
B6QCA4	PMAA_067030	enables	GO:0004822	isoleucine-tRNA ligase activity	ECO:0000256	IEA	GO_REF:0000002	InterPro:IPR002301|InterPro:IPR023586	441960	InterPro		F
B6QCA4	PMAA_067030	enables	GO:0005524	ATP binding	ECO:0000256	IEA	GO_REF:0000002	InterPro:IPR001412|InterPro:IPR002300|InterPro:IPR002301|InterPro:IPR009080	441960	InterPro		F
B6QCA4	PMAA_067030	involved_in	GO:0006428	isoleucyl-tRNA aminoacylation	ECO:0000256	IEA	GO_REF:0000002	InterPro:IPR002301	441960	InterPro		P
B6QCA4	PMAA_067030	involved_in	GO:0006412	translation	ECO:0000323	IEA	GO_REF:0000043	UniProtKB-KW:KW-0648	441960	UniProt		P
B6QCA4	PMAA_067030	enables	GO:0004812	aminoacyl-tRNA ligase activity	ECO:0000323	IEA	GO_REF:0000043	UniProtKB-KW:KW-0030	441960	UniProt		F
B6QCA4	PMAA_067030	enables	GO:0000166	nucleotide binding	ECO:0000323	IEA	GO_REF:0000043	UniProtKB-KW:KW-0547	441960	UniProt		F
B6QCA4	PMAA_067030	enables	GO:0005524	ATP binding	ECO:0000323	IEA	GO_REF:0000043	UniProtKB-KW:KW-0067	441960	UniProt		F
B6QCA4	PMAA_067030	enables	GO:0016874	ligase activity	ECO:0000323	IEA	GO_REF:0000043	UniProtKB-KW:KW-0436	441960	UniProt		F
B6QCA4	PMAA_067030	involved_in	GO:0106074	aminoacyl-tRNA metabolism involved in translational fidelity	ECO:0000366	IEA	GO_REF:0000108	GO:0002161	441960	GOC		P
B6QNJ3	PMAA_052900	enables	GO:0003922	GMP synthase (glutamine-hydrolyzing) activity	ECO:0000265	IEA	GO_REF:0000107	UniProtKB:Q09794|PomBase:SPAC22G7.06c.1:pep	441960	EnsemblFungi		F
B6QNJ3	PMAA_052900	enables	GO:0004070	aspartate carbamoyltransferase activity	ECO:0000265	IEA	GO_REF:0000107	UniProtKB:Q09794|PomBase:SPAC22G7.06c.1:pep	441960	EnsemblFungi		F
B6QNJ3	PMAA_052900	enables	GO:0004070	aspartate carbamoyltransferase activity	ECO:0000265	IEA	GO_REF:0000107	UniProtKB:P07259|sgd:YJL130C	441960	EnsemblFungi		F
B6QNJ3	PMAA_052900	involved_in	GO:0045984	negative regulation of pyrimidine nucleobase metabolic process	ECO:0000265	IEA	GO_REF:0000107	UniProtKB:P07259|sgd:YJL130C	441960	EnsemblFungi		P
B6QNJ3	PMAA_052900	enables	GO:0004088	carbamoyl-phosphate synthase (glutamine-hydrolyzing) activity	ECO:0000265	IEA	GO_REF:0000107	UniProtKB:Q09794|PomBase:SPAC22G7.06c.1:pep	441960	EnsemblFungi		F
B6QNJ3	PMAA_052900	involved_in	GO:0006207	'de novo' pyrimidine nucleobase biosynthetic process	ECO:0000265	IEA	GO_REF:0000107	UniProtKB:Q09794|PomBase:SPAC22G7.06c.1:pep	441960	EnsemblFungi		P
B6QNJ3	PMAA_052900	involved_in	GO:0006541	glutamine metabolic process	ECO:0000265	IEA	GO_REF:0000107	UniProtKB:Q09794|PomBase:SPAC22G7.06c.1:pep	441960	EnsemblFungi		P
B6QNJ3	PMAA_052900	enables	GO:0004088	carbamoyl-phosphate synthase (glutamine-hydrolyzing) activity	ECO:0000265	IEA	GO_REF:0000107	UniProtKB:P07259|sgd:YJL130C	441960	EnsemblFungi		F
B6QNJ3	PMAA_052900	part_of	GO:0005737	cytoplasm	ECO:0000265	IEA	GO_REF:0000107	UniProtKB:P07259|sgd:YJL130C	441960	EnsemblFungi		C
B6QNJ3	PMAA_052900	involved_in	GO:0006207	'de novo' pyrimidine nucleobase biosynthetic process	ECO:0000265	IEA	GO_REF:0000107	UniProtKB:P07259|sgd:YJL130C	441960	EnsemblFungi		P
B6QNJ3	PMAA_052900	involved_in	GO:0006541	glutamine metabolic process	ECO:0000265	IEA	GO_REF:0000107	UniProtKB:P07259|sgd:YJL130C	441960	EnsemblFungi		P
B6QNJ3	PMAA_052900	part_of	GO:0016021	integral component of membrane	ECO:0000265	IEA	GO_REF:0000107	UniProtKB:P07259|sgd:YJL130C	441960	EnsemblFungi		C
B6QNJ3	PMAA_052900	enables	GO:0004070	aspartate carbamoyltransferase activity	ECO:0000256	IEA	GO_REF:0000002	InterPro:IPR002082	441960	InterPro		F
B6QNJ3	PMAA_052900	involved_in	GO:0006807	nitrogen compound metabolic process	ECO:0000256	IEA	GO_REF:0000002	InterPro:IPR005483|InterPro:IPR006275	441960	InterPro		P
B6QNJ3	PMAA_052900	enables	GO:0016597	amino acid binding	ECO:0000256	IEA	GO_REF:0000002	InterPro:IPR006130|InterPro:IPR006131|InterPro:IPR036901	441960	InterPro		F
B6QNJ3	PMAA_052900	enables	GO:0016743	carboxyl- or carbamoyltransferase activity	ECO:0000256	IEA	GO_REF:0000002	InterPro:IPR006130|InterPro:IPR006131|InterPro:IPR006132|InterPro:IPR036901	441960	InterPro		F
B6QNJ3	PMAA_052900	enables	GO:0046872	metal ion binding	ECO:0000256	IEA	GO_REF:0000002	InterPro:IPR011761	441960	InterPro		F
B6QNJ3	PMAA_052900	enables	GO:0004088	carbamoyl-phosphate synthase (glutamine-hydrolyzing) activity	ECO:0000256	IEA	GO_REF:0000002	InterPro:IPR006274	441960	InterPro		F
B6QNJ3	PMAA_052900	enables	GO:0005524	ATP binding	ECO:0000256	IEA	GO_REF:0000002	InterPro:IPR005479|InterPro:IPR011761|InterPro:IPR013815	441960	InterPro		F
B6QNJ3	PMAA_052900	involved_in	GO:0006207	'de novo' pyrimidine nucleobase biosynthetic process	ECO:0000256	IEA	GO_REF:0000002	InterPro:IPR002082|InterPro:IPR006274	441960	InterPro		P
B6QNJ3	PMAA_052900	involved_in	GO:0006520	cellular amino acid metabolic process	ECO:0000256	IEA	GO_REF:0000002	InterPro:IPR006130|InterPro:IPR006131|InterPro:IPR006132|InterPro:IPR036901	441960	InterPro		P
B6QNJ3	PMAA_052900	involved_in	GO:0006541	glutamine metabolic process	ECO:0000256	IEA	GO_REF:0000002	InterPro:IPR006274	441960	InterPro		P
B6QNJ3	PMAA_052900	enables	GO:0005524	ATP binding	ECO:0000323	IEA	GO_REF:0000043	UniProtKB-KW:KW-0067	441960	UniProt		F
B6QNJ3	PMAA_052900	enables	GO:0000166	nucleotide binding	ECO:0000323	IEA	GO_REF:0000043	UniProtKB-KW:KW-0547	441960	UniProt		F
B6QNJ3	PMAA_052900	involved_in	GO:0006541	glutamine metabolic process	ECO:0000323	IEA	GO_REF:0000043	UniProtKB-KW:KW-0315	441960	UniProt		P
B6QNJ3	PMAA_052900	enables	GO:0000166	nucleotide binding	ECO:0000256	IEA	GO_REF:0000104	UniRule:UR000414645	441960	UniProt		F
B6QNJ3	PMAA_052900	enables	GO:0005524	ATP binding	ECO:0000256	IEA	GO_REF:0000104	UniRule:UR000414645	441960	UniProt		F
B6QNJ3	PMAA_052900	involved_in	GO:0006541	glutamine metabolic process	ECO:0000256	IEA	GO_REF:0000104	UniRule:UR000415630	441960	UniProt		P
B6QNJ3	PMAA_052900	involved_in	GO:0006177	GMP biosynthetic process	ECO:0000366	IEA	GO_REF:0000108	GO:0003922	441960	GOC		P
A0A093Y4G9	GQ26_0032810	involved_in	GO:0055114	oxidation-reduction process	ECO:0000256	IEA	GO_REF:0000002	InterPro:IPR005956	1077442	InterPro		P
A0A093Y4G9	GQ26_0032810	enables	GO:0003868	4-hydroxyphenylpyruvate dioxygenase activity	ECO:0000256	IEA	GO_REF:0000002	InterPro:IPR005956	1077442	InterPro		F
A0A093Y4G9	GQ26_0032810	involved_in	GO:0009072	aromatic amino acid family metabolic process	ECO:0000256	IEA	GO_REF:0000002	InterPro:IPR005956	1077442	InterPro		P
A0A093Y4G9	GQ26_0032810	enables	GO:0016701	oxidoreductase activity, acting on single donors with incorporation of molecular oxygen	ECO:0000256	IEA	GO_REF:0000002	InterPro:IPR005956	1077442	InterPro		F
A0A093Y4G9	GQ26_0032810	enables	GO:0046872	metal ion binding	ECO:0000323	IEA	GO_REF:0000043	UniProtKB-KW:KW-0479	1077442	UniProt		F
A0A093Y4G9	GQ26_0032810	enables	GO:0051213	dioxygenase activity	ECO:0000323	IEA	GO_REF:0000043	UniProtKB-KW:KW-0223	1077442	UniProt		F
A0A093VCP5	GQ26_0081350	enables	GO:0003676	nucleic acid binding	ECO:0000256	IEA	GO_REF:0000002	InterPro:IPR011545	1077442	InterPro		F
A0A093VCP5	GQ26_0081350	enables	GO:0005524	ATP binding	ECO:0000256	IEA	GO_REF:0000002	InterPro:IPR011545	1077442	InterPro		F
A0A093VCP5	GQ26_0081350	enables	GO:0004386	helicase activity	ECO:0000323	IEA	GO_REF:0000043	UniProtKB-KW:KW-0347	1077442	UniProt		F
A0A093VCP5	GQ26_0081350	enables	GO:0016787	hydrolase activity	ECO:0000323	IEA	GO_REF:0000043	UniProtKB-KW:KW-0378	1077442	UniProt		F
A0A093VCP5	GQ26_0081350	enables	GO:0005524	ATP binding	ECO:0000323	IEA	GO_REF:0000043	UniProtKB-KW:KW-0067	1077442	UniProt		F
A0A093VCP5	GQ26_0081350	enables	GO:0000166	nucleotide binding	ECO:0000323	IEA	GO_REF:0000043	UniProtKB-KW:KW-0547	1077442	UniProt		F
A0A093XHZ9	GQ26_0261130	enables	GO:0004351	glutamate decarboxylase activity	ECO:0000256	IEA	GO_REF:0000002	InterPro:IPR010107	1077442	InterPro		F
A0A093XHZ9	GQ26_0261130	enables	GO:0016831	carboxy-lyase activity	ECO:0000256	IEA	GO_REF:0000002	InterPro:IPR002129	1077442	InterPro		F
A0A093XHZ9	GQ26_0261130	involved_in	GO:0019752	carboxylic acid metabolic process	ECO:0000256	IEA	GO_REF:0000002	InterPro:IPR002129	1077442	InterPro		P
A0A093XHZ9	GQ26_0261130	enables	GO:0030170	pyridoxal phosphate binding	ECO:0000256	IEA	GO_REF:0000002	InterPro:IPR002129|InterPro:IPR010107	1077442	InterPro		F
A0A093XHZ9	GQ26_0261130	enables	GO:0003824	catalytic activity	ECO:0000256	IEA	GO_REF:0000002	InterPro:IPR015421	1077442	InterPro		F
A0A093XHZ9	GQ26_0261130	involved_in	GO:0006536	glutamate metabolic process	ECO:0000256	IEA	GO_REF:0000002	InterPro:IPR010107	1077442	InterPro		P
A0A093XHZ9	GQ26_0261130	enables	GO:0016829	lyase activity	ECO:0000323	IEA	GO_REF:0000043	UniProtKB-KW:KW-0456	1077442	UniProt		F
A0A093XHZ9	GQ26_0261130	enables	GO:0016831	carboxy-lyase activity	ECO:0000323	IEA	GO_REF:0000043	UniProtKB-KW:KW-0210	1077442	UniProt		F
A0A093XHZ9	GQ26_0261130	enables	GO:0004351	glutamate decarboxylase activity	ECO:0000501	IEA	GO_REF:0000003	EC:4.1.1.15	1077442	UniProt		F
A0A093V2H7	GQ26_0170340	enables	GO:0002161	aminoacyl-tRNA editing activity	ECO:0000256	IEA	GO_REF:0000002	InterPro:IPR009008	1077442	InterPro		F
A0A093V2H7	GQ26_0170340	enables	GO:0004812	aminoacyl-tRNA ligase activity	ECO:0000256	IEA	GO_REF:0000002	InterPro:IPR002300|InterPro:IPR009080|InterPro:IPR013155	1077442	InterPro		F
A0A093V2H7	GQ26_0170340	enables	GO:0004823	leucine-tRNA ligase activity	ECO:0000256	IEA	GO_REF:0000002	InterPro:IPR004493	1077442	InterPro		F
A0A093V2H7	GQ26_0170340	involved_in	GO:0006418	tRNA aminoacylation for protein translation	ECO:0000256	IEA	GO_REF:0000002	InterPro:IPR002300|InterPro:IPR009008|InterPro:IPR009080|InterPro:IPR013155	1077442	InterPro		P
A0A093V2H7	GQ26_0170340	enables	GO:0000166	nucleotide binding	ECO:0000256	IEA	GO_REF:0000002	InterPro:IPR002300|InterPro:IPR004493|InterPro:IPR009080	1077442	InterPro		F
A0A093V2H7	GQ26_0170340	enables	GO:0005524	ATP binding	ECO:0000256	IEA	GO_REF:0000002	InterPro:IPR002300|InterPro:IPR004493|InterPro:IPR009080	1077442	InterPro		F
A0A093V2H7	GQ26_0170340	involved_in	GO:0006429	leucyl-tRNA aminoacylation	ECO:0000256	IEA	GO_REF:0000002	InterPro:IPR004493	1077442	InterPro		P
A0A093V2H7	GQ26_0170340	enables	GO:0016874	ligase activity	ECO:0000323	IEA	GO_REF:0000043	UniProtKB-KW:KW-0436	1077442	UniProt		F
A0A093V2H7	GQ26_0170340	involved_in	GO:0106074	aminoacyl-tRNA metabolism involved in translational fidelity	ECO:0000366	IEA	GO_REF:0000108	GO:0002161	1077442	GOC		P
B6QQC9	PMAA_041020	enables	GO:0003987	acetate-CoA ligase activity	ECO:0000256	IEA	GO_REF:0000002	InterPro:IPR011904	441960	InterPro		F
B6QQC9	PMAA_041020	enables	GO:0003824	catalytic activity	ECO:0000256	IEA	GO_REF:0000002	InterPro:IPR000873	441960	InterPro		F
B6QQC9	PMAA_041020	enables	GO:0016208	AMP binding	ECO:0000256	IEA	GO_REF:0000002	InterPro:IPR011904	441960	InterPro		F
B6QQC9	PMAA_041020	involved_in	GO:0019427	acetyl-CoA biosynthetic process from acetate	ECO:0000256	IEA	GO_REF:0000002	InterPro:IPR011904	441960	InterPro		P
B6QQC9	PMAA_041020	enables	GO:0016874	ligase activity	ECO:0000323	IEA	GO_REF:0000043	UniProtKB-KW:KW-0436	441960	UniProt		F
B6QQC9	PMAA_041020	enables	GO:0000166	nucleotide binding	ECO:0000323	IEA	GO_REF:0000043	UniProtKB-KW:KW-0547	441960	UniProt		F
B6QQC9	PMAA_041020	enables	GO:0005524	ATP binding	ECO:0000323	IEA	GO_REF:0000043	UniProtKB-KW:KW-0067	441960	UniProt		F
B6QQC9	PMAA_041020	enables	GO:0003987	acetate-CoA ligase activity	ECO:0000501	IEA	GO_REF:0000003	EC:6.2.1.1	441960	UniProt		F
B6QQC9	PMAA_041020	enables	GO:0003987	acetate-CoA ligase activity	ECO:0000256	IEA	GO_REF:0000104	UniRule:UR000078385	441960	UniProt		F
B6QQC9	PMAA_041020	enables	GO:0005524	ATP binding	ECO:0000256	IEA	GO_REF:0000104	UniRule:UR000078385	441960	UniProt		F
B6QLU3	PMAA_058500	involved_in	GO:0005975	carbohydrate metabolic process	ECO:0000256	IEA	GO_REF:0000002	InterPro:IPR000490	441960	InterPro		P
B6QLU3	PMAA_058500	enables	GO:0004553	hydrolase activity, hydrolyzing O-glycosyl compounds	ECO:0000256	IEA	GO_REF:0000002	InterPro:IPR000490	441960	InterPro		F
B6QLU3	PMAA_058500	enables	GO:0016787	hydrolase activity	ECO:0000323	IEA	GO_REF:0000043	UniProtKB-KW:KW-0378	441960	UniProt		F
B6QLU3	PMAA_058500	part_of	GO:0016020	membrane	ECO:0000323	IEA	GO_REF:0000043	UniProtKB-KW:KW-0472	441960	UniProt		C
B6QLU3	PMAA_058500	part_of	GO:0016021	integral component of membrane	ECO:0000323	IEA	GO_REF:0000043	UniProtKB-KW:KW-0812	441960	UniProt		C
A0A093V6C2	GQ26_0460250	involved_in	GO:0006508	proteolysis	ECO:0000256	IEA	GO_REF:0000002	InterPro:IPR001431	1077442	InterPro		P
A0A093V6C2	GQ26_0460250	enables	GO:0046872	metal ion binding	ECO:0000256	IEA	GO_REF:0000002	InterPro:IPR011249	1077442	InterPro		F
A0A093V6C2	GQ26_0460250	enables	GO:0003824	catalytic activity	ECO:0000256	IEA	GO_REF:0000002	InterPro:IPR011249	1077442	InterPro		F
A0A093V6C2	GQ26_0460250	enables	GO:0004222	metalloendopeptidase activity	ECO:0000256	IEA	GO_REF:0000002	InterPro:IPR001431	1077442	InterPro		F
B6QVD1	PMAA_012080	enables	GO:0003746	translation elongation factor activity	ECO:0000256	IEA	GO_REF:0000002	InterPro:IPR001662|InterPro:IPR036433	441960	InterPro		F
B6QVD1	PMAA_012080	involved_in	GO:0006414	translational elongation	ECO:0000256	IEA	GO_REF:0000002	InterPro:IPR001662|InterPro:IPR036433	441960	InterPro		P
B6QVD1	PMAA_012080	enables	GO:0003746	translation elongation factor activity	ECO:0000323	IEA	GO_REF:0000043	UniProtKB-KW:KW-0251	441960	UniProt		F
B6QVD1	PMAA_012080	involved_in	GO:0006412	translation	ECO:0000323	IEA	GO_REF:0000043	UniProtKB-KW:KW-0648	441960	UniProt		P
B6QVD1	PMAA_012080	involved_in	GO:0006414	translational elongation	ECO:0000323	IEA	GO_REF:0000043	UniProtKB-KW:KW-0251	441960	UniProt		P
B6QVD1	PMAA_012080	enables	GO:0003746	translation elongation factor activity	ECO:0000256	IEA	GO_REF:0000104	UniRule:UR000400554	441960	UniProt		F
B6QVD1	PMAA_012080	involved_in	GO:0006412	translation	ECO:0000256	IEA	GO_REF:0000104	UniRule:UR000400554	441960	UniProt		P
A0A093UZA2	GQ26_0380150	involved_in	GO:0042254	ribosome biogenesis	ECO:0000256	IEA	GO_REF:0000002	InterPro:IPR001790|InterPro:IPR030670	1077442	InterPro		P
A0A093UZA2	GQ26_0380150	part_of	GO:0005840	ribosome	ECO:0000323	IEA	GO_REF:0000043	UniProtKB-KW:KW-0689	1077442	UniProt		C
A0A093UPX3	GQ26_0510200	involved_in	GO:0005975	carbohydrate metabolic process	ECO:0000256	IEA	GO_REF:0000002	InterPro:IPR015955	1077442	InterPro		P
A0A093UPX3	GQ26_0510200	involved_in	GO:0006099	tricarboxylic acid cycle	ECO:0000256	IEA	GO_REF:0000002	InterPro:IPR010097	1077442	InterPro		P
A0A093UPX3	GQ26_0510200	enables	GO:0016615	malate dehydrogenase activity	ECO:0000256	IEA	GO_REF:0000002	InterPro:IPR001252	1077442	InterPro		F
A0A093UPX3	GQ26_0510200	enables	GO:0030060	L-malate dehydrogenase activity	ECO:0000256	IEA	GO_REF:0000002	InterPro:IPR010097	1077442	InterPro		F
A0A093UPX3	GQ26_0510200	involved_in	GO:0055114	oxidation-reduction process	ECO:0000256	IEA	GO_REF:0000002	InterPro:IPR001236|InterPro:IPR001252|InterPro:IPR015955|InterPro:IPR022383	1077442	InterPro		P
A0A093UPX3	GQ26_0510200	enables	GO:0003824	catalytic activity	ECO:0000256	IEA	GO_REF:0000002	InterPro:IPR015955	1077442	InterPro		F
A0A093UPX3	GQ26_0510200	involved_in	GO:0006108	malate metabolic process	ECO:0000256	IEA	GO_REF:0000002	InterPro:IPR001252	1077442	InterPro		P
A0A093UPX3	GQ26_0510200	enables	GO:0016491	oxidoreductase activity	ECO:0000256	IEA	GO_REF:0000002	InterPro:IPR001236	1077442	InterPro		F
A0A093UPX3	GQ26_0510200	enables	GO:0016616	oxidoreductase activity, acting on the CH-OH group of donors, NAD or NADP as acceptor	ECO:0000256	IEA	GO_REF:0000002	InterPro:IPR015955|InterPro:IPR022383	1077442	InterPro		F
B6QQZ0	PMAA_045410	involved_in	GO:0006730	one-carbon metabolic process	ECO:0000265	IEA	GO_REF:0000107	UniProtKB:P37291|sgd:YLR058C	441960	EnsemblFungi		P
B6QQZ0	PMAA_045410	enables	GO:0004372	glycine hydroxymethyltransferase activity	ECO:0000265	IEA	GO_REF:0000107	UniProtKB:P37291|sgd:YLR058C	441960	EnsemblFungi		F
B6QQZ0	PMAA_045410	part_of	GO:0005737	cytoplasm	ECO:0000265	IEA	GO_REF:0000107	UniProtKB:P37291|sgd:YLR058C	441960	EnsemblFungi		C
B6QQZ0	PMAA_045410	involved_in	GO:0019264	glycine biosynthetic process from serine	ECO:0000256	IEA	GO_REF:0000002	InterPro:IPR001085	441960	InterPro		P
B6QQZ0	PMAA_045410	enables	GO:0030170	pyridoxal phosphate binding	ECO:0000256	IEA	GO_REF:0000002	InterPro:IPR001085|InterPro:IPR019798	441960	InterPro		F
B6QQZ0	PMAA_045410	involved_in	GO:0035999	tetrahydrofolate interconversion	ECO:0000256	IEA	GO_REF:0000002	InterPro:IPR001085	441960	InterPro		P
B6QQZ0	PMAA_045410	enables	GO:0003824	catalytic activity	ECO:0000256	IEA	GO_REF:0000002	InterPro:IPR015421|InterPro:IPR015422	441960	InterPro		F
B6QQZ0	PMAA_045410	enables	GO:0004372	glycine hydroxymethyltransferase activity	ECO:0000256	IEA	GO_REF:0000002	InterPro:IPR001085	441960	InterPro		F
B6QQZ0	PMAA_045410	involved_in	GO:0006730	one-carbon metabolic process	ECO:0000323	IEA	GO_REF:0000043	UniProtKB-KW:KW-0554	441960	UniProt		P
B6QQZ0	PMAA_045410	enables	GO:0016740	transferase activity	ECO:0000323	IEA	GO_REF:0000043	UniProtKB-KW:KW-0808	441960	UniProt		F
B6QQZ0	PMAA_045410	involved_in	GO:0032259	methylation	ECO:0000323	IEA	GO_REF:0000043	UniProtKB-KW:KW-0489	441960	UniProt		P
B6QQZ0	PMAA_045410	enables	GO:0008168	methyltransferase activity	ECO:0000323	IEA	GO_REF:0000043	UniProtKB-KW:KW-0489	441960	UniProt		F
B6QQZ0	PMAA_045410	enables	GO:0004372	glycine hydroxymethyltransferase activity	ECO:0000501	IEA	GO_REF:0000003	EC:2.1.2.1	441960	UniProt		F
B6QQZ0	PMAA_045410	involved_in	GO:0035999	tetrahydrofolate interconversion	ECO:0000322	IEA	GO_REF:0000041	UniPathway:UPA00193	441960	UniProt		P
A0A093VLH1	GQ26_0061470	enables	GO:0004725	protein tyrosine phosphatase activity	ECO:0000256	IEA	GO_REF:0000002	InterPro:IPR016130	1077442	InterPro		F
A0A093VLH1	GQ26_0061470	involved_in	GO:0006412	translation	ECO:0000256	IEA	GO_REF:0000002	InterPro:IPR001351|InterPro:IPR005703	1077442	InterPro		P
A0A093VLH1	GQ26_0061470	involved_in	GO:0016311	dephosphorylation	ECO:0000256	IEA	GO_REF:0000002	InterPro:IPR016130	1077442	InterPro		P
A0A093VLH1	GQ26_0061470	enables	GO:0003723	RNA binding	ECO:0000256	IEA	GO_REF:0000002	InterPro:IPR004044|InterPro:IPR009019	1077442	InterPro		F
A0A093VLH1	GQ26_0061470	enables	GO:0003735	structural constituent of ribosome	ECO:0000256	IEA	GO_REF:0000002	InterPro:IPR001351|InterPro:IPR005703	1077442	InterPro		F
A0A093VLH1	GQ26_0061470	part_of	GO:0015935	small ribosomal subunit	ECO:0000256	IEA	GO_REF:0000002	InterPro:IPR005703	1077442	InterPro		C
A0A093VLH1	GQ26_0061470	part_of	GO:0005840	ribosome	ECO:0000323	IEA	GO_REF:0000043	UniProtKB-KW:KW-0689	1077442	UniProt		C
A0A093VLH1	GQ26_0061470	enables	GO:0003723	RNA binding	ECO:0000323	IEA	GO_REF:0000043	UniProtKB-KW:KW-0694	1077442	UniProt		F
A0A093VLH1	GQ26_0061470	enables	GO:0003723	RNA binding	ECO:0000256	IEA	GO_REF:0000104	UniRule:UR000400932	1077442	UniProt		F
A0A093VLH1	GQ26_0061470	involved_in	GO:0035335	peptidyl-tyrosine dephosphorylation	ECO:0000366	IEA	GO_REF:0000108	GO:0004725	1077442	GOC		P
B6Q1E8	PMAA_017260	enables	GO:0000287	magnesium ion binding	ECO:0000256	IEA	GO_REF:0000002	InterPro:IPR016066	441960	InterPro		F
B6Q1E8	PMAA_017260	involved_in	GO:0005975	carbohydrate metabolic process	ECO:0000256	IEA	GO_REF:0000002	InterPro:IPR005841|InterPro:IPR005844|InterPro:IPR005845|InterPro:IPR005846|InterPro:IPR016055	441960	InterPro		P
B6Q1E8	PMAA_017260	enables	GO:0016868	intramolecular transferase activity, phosphotransferases	ECO:0000256	IEA	GO_REF:0000002	InterPro:IPR005841|InterPro:IPR005843|InterPro:IPR005844|InterPro:IPR005846|InterPro:IPR016055|InterPro:IPR036900	441960	InterPro		F
B6Q1E8	PMAA_017260	involved_in	GO:0071704	organic substance metabolic process	ECO:0000256	IEA	GO_REF:0000002	InterPro:IPR005843|InterPro:IPR036900	441960	InterPro		P
B6Q1E8	PMAA_017260	enables	GO:0046872	metal ion binding	ECO:0000323	IEA	GO_REF:0000043	UniProtKB-KW:KW-0479	441960	UniProt		F
A0A093VUF4	GQ26_0013960	part_of	GO:0005741	mitochondrial outer membrane	ECO:0000256	IEA	GO_REF:0000002	InterPro:IPR001925|InterPro:IPR027246	1077442	InterPro		C
A0A093VUF4	GQ26_0013960	enables	GO:0008308	voltage-gated anion channel activity	ECO:0000256	IEA	GO_REF:0000002	InterPro:IPR001925	1077442	InterPro		F
A0A093VUF4	GQ26_0013960	involved_in	GO:0055085	transmembrane transport	ECO:0000256	IEA	GO_REF:0000002	InterPro:IPR027246	1077442	InterPro		P
A0A093VUF4	GQ26_0013960	involved_in	GO:0098656	anion transmembrane transport	ECO:0000256	IEA	GO_REF:0000002	InterPro:IPR001925	1077442	InterPro		P
A0A093VUF4	GQ26_0013960	involved_in	GO:0015698	inorganic anion transport	ECO:0000366	IEA	GO_REF:0000108	GO:0008308	1077442	GOC		P
B6QE47	NIP1	enables	GO:0003743	translation initiation factor activity	ECO:0000256	IEA	GO_REF:0000002	InterPro:IPR008905|InterPro:IPR027516	441960	InterPro		F
B6QE47	NIP1	enables	GO:0031369	translation initiation factor binding	ECO:0000256	IEA	GO_REF:0000002	InterPro:IPR008905|InterPro:IPR027516	441960	InterPro		F
B6QE47	NIP1	enables	GO:0003723	RNA binding	ECO:0000256	IEA	GO_REF:0000002	InterPro:IPR027516	441960	InterPro		F
B6QE47	NIP1	part_of	GO:0005852	eukaryotic translation initiation factor 3 complex	ECO:0000256	IEA	GO_REF:0000002	InterPro:IPR008905|InterPro:IPR027516	441960	InterPro		C
B6QE47	NIP1	involved_in	GO:0006413	translational initiation	ECO:0000256	IEA	GO_REF:0000002	InterPro:IPR008905|InterPro:IPR027516	441960	InterPro		P
B6QE47	NIP1	enables	GO:0003743	translation initiation factor activity	ECO:0000323	IEA	GO_REF:0000043	UniProtKB-KW:KW-0396	441960	UniProt		F
B6QE47	NIP1	involved_in	GO:0006412	translation	ECO:0000323	IEA	GO_REF:0000043	UniProtKB-KW:KW-0648	441960	UniProt		P
B6QE47	NIP1	involved_in	GO:0006413	translational initiation	ECO:0000323	IEA	GO_REF:0000043	UniProtKB-KW:KW-0396	441960	UniProt		P
B6QE47	NIP1	part_of	GO:0005737	cytoplasm	ECO:0000323	IEA	GO_REF:0000043	UniProtKB-KW:KW-0963	441960	UniProt		C
B6QE47	NIP1	part_of	GO:0005737	cytoplasm	ECO:0000323	IEA	GO_REF:0000044	UniProtKB-SubCell:SL-0086	441960	UniProt		C
B6QE47	NIP1	part_of	GO:0033290	eukaryotic 48S preinitiation complex	ECO:0000256	IEA	GO_REF:0000104	UniRule:UR000106250	441960	UniProt		C
B6QE47	NIP1	enables	GO:0003743	translation initiation factor activity	ECO:0000256	IEA	GO_REF:0000104	UniRule:UR000106250	441960	UniProt		F
B6QE47	NIP1	part_of	GO:0016282	eukaryotic 43S preinitiation complex	ECO:0000256	IEA	GO_REF:0000104	UniRule:UR000106250	441960	UniProt		C
B6QE47	NIP1	involved_in	GO:0002183	cytoplasmic translational initiation	ECO:0000256	IEA	GO_REF:0000104	UniRule:UR000106250	441960	UniProt		P
B6QE47	NIP1	part_of	GO:0005852	eukaryotic translation initiation factor 3 complex	ECO:0000256	IEA	GO_REF:0000104	UniRule:UR000106250	441960	UniProt		C
B6QE47	NIP1	involved_in	GO:0001732	formation of cytoplasmic translation initiation complex	ECO:0000256	IEA	GO_REF:0000104	UniRule:UR000106250	441960	UniProt		P
B6QE47	NIP1	part_of	GO:0005737	cytoplasm	ECO:0000256	IEA	GO_REF:0000104	UniRule:UR000106250	441960	UniProt		C
B6Q4A5	PMAA_021180	involved_in	GO:0005975	carbohydrate metabolic process	ECO:0000256	IEA	GO_REF:0000002	InterPro:IPR000771	441960	InterPro		P
B6Q4A5	PMAA_021180	enables	GO:0008270	zinc ion binding	ECO:0000256	IEA	GO_REF:0000002	InterPro:IPR000771	441960	InterPro		F
B6Q4A5	PMAA_021180	enables	GO:0016832	aldehyde-lyase activity	ECO:0000256	IEA	GO_REF:0000002	InterPro:IPR000771	441960	InterPro		F
B6Q4A5	PMAA_021180	enables	GO:0003824	catalytic activity	ECO:0000256	IEA	GO_REF:0000002	InterPro:IPR013785	441960	InterPro		F
B6Q4A5	PMAA_021180	enables	GO:0004332	fructose-bisphosphate aldolase activity	ECO:0000256	IEA	GO_REF:0000002	InterPro:IPR006411	441960	InterPro		F
B6Q4A5	PMAA_021180	involved_in	GO:0006096	glycolytic process	ECO:0000256	IEA	GO_REF:0000002	InterPro:IPR006411	441960	InterPro		P
B6Q4A5	PMAA_021180	enables	GO:0016829	lyase activity	ECO:0000323	IEA	GO_REF:0000043	UniProtKB-KW:KW-0456	441960	UniProt		F
B6Q4A5	PMAA_021180	enables	GO:0046872	metal ion binding	ECO:0000323	IEA	GO_REF:0000043	UniProtKB-KW:KW-0479	441960	UniProt		F
B6Q4A5	PMAA_021180	involved_in	GO:0006096	glycolytic process	ECO:0000323	IEA	GO_REF:0000043	UniProtKB-KW:KW-0324	441960	UniProt		P
B6Q4A5	PMAA_021180	enables	GO:0004332	fructose-bisphosphate aldolase activity	ECO:0000501	IEA	GO_REF:0000003	EC:4.1.2.13	441960	UniProt		F
B6Q4A5	PMAA_021180	enables	GO:0008270	zinc ion binding	ECO:0000256	IEA	GO_REF:0000104	UniRule:UR000011941	441960	UniProt		F
B6Q4A5	PMAA_021180	involved_in	GO:0006096	glycolytic process	ECO:0000322	IEA	GO_REF:0000041	UniPathway:UPA00109	441960	UniProt		P
A0A093UWE9	GQ26_0270400	part_of	GO:0016020	membrane	ECO:0000256	IEA	GO_REF:0000002	InterPro:IPR008253	1077442	InterPro		C
A0A093UWE9	GQ26_0270400	part_of	GO:0016021	integral component of membrane	ECO:0000323	IEA	GO_REF:0000043	UniProtKB-KW:KW-0812	1077442	UniProt		C
A0A093UWE9	GQ26_0270400	part_of	GO:0016020	membrane	ECO:0000323	IEA	GO_REF:0000043	UniProtKB-KW:KW-0472	1077442	UniProt		C
A0A093XUC9	GQ26_0112430	involved_in	GO:0006888	endoplasmic reticulum to Golgi vesicle-mediated transport	ECO:0000256	IEA	GO_REF:0000002	InterPro:IPR040251	1077442	InterPro		P
A0A093XUC9	GQ26_0112430	part_of	GO:0005737	cytoplasm	ECO:0000366	IEA	GO_REF:0000108	GO:0006888	1077442	GOC		C
B6QF82	PMAA_081280	part_of	GO:0033180	proton-transporting V-type ATPase, V1 domain	ECO:0000256	IEA	GO_REF:0000002	InterPro:IPR005725	441960	InterPro		C
B6QF82	PMAA_081280	involved_in	GO:0046034	ATP metabolic process	ECO:0000256	IEA	GO_REF:0000002	InterPro:IPR004100|InterPro:IPR022878|InterPro:IPR036121	441960	InterPro		P
B6QF82	PMAA_081280	involved_in	GO:1902600	proton transmembrane transport	ECO:0000256	IEA	GO_REF:0000002	InterPro:IPR004100|InterPro:IPR005725|InterPro:IPR036121	441960	InterPro		P
B6QF82	PMAA_081280	enables	GO:0005524	ATP binding	ECO:0000256	IEA	GO_REF:0000002	InterPro:IPR000194|InterPro:IPR020003	441960	InterPro		F
B6QF82	PMAA_081280	enables	GO:0046961	proton-transporting ATPase activity, rotational mechanism	ECO:0000256	IEA	GO_REF:0000002	InterPro:IPR005725	441960	InterPro		F
B6QS27	PMAA_044020	enables	GO:0004618	phosphoglycerate kinase activity	ECO:0000256	IEA	GO_REF:0000002	InterPro:IPR001576|InterPro:IPR015824|InterPro:IPR015911|InterPro:IPR036043	441960	InterPro		F
B6QS27	PMAA_044020	involved_in	GO:0006096	glycolytic process	ECO:0000256	IEA	GO_REF:0000002	InterPro:IPR001576|InterPro:IPR015824|InterPro:IPR015911|InterPro:IPR036043	441960	InterPro		P
B6QS27	PMAA_044020	enables	GO:0016301	kinase activity	ECO:0000323	IEA	GO_REF:0000043	UniProtKB-KW:KW-0418	441960	UniProt		F
B6QS27	PMAA_044020	enables	GO:0016740	transferase activity	ECO:0000323	IEA	GO_REF:0000043	UniProtKB-KW:KW-0808	441960	UniProt		F
B6QS27	PMAA_044020	involved_in	GO:0016310	phosphorylation	ECO:0000323	IEA	GO_REF:0000043	UniProtKB-KW:KW-0418	441960	UniProt		P
B6QS27	PMAA_044020	enables	GO:0005524	ATP binding	ECO:0000323	IEA	GO_REF:0000043	UniProtKB-KW:KW-0067	441960	UniProt		F
B6QS27	PMAA_044020	enables	GO:0004618	phosphoglycerate kinase activity	ECO:0000501	IEA	GO_REF:0000003	EC:2.7.2.3	441960	UniProt		F
B6QS27	PMAA_044020	enables	GO:0004618	phosphoglycerate kinase activity	ECO:0000256	IEA	GO_REF:0000002	InterPro:IPR001576|InterPro:IPR015824|InterPro:IPR015911|InterPro:IPR036043	441960	InterPro		F
B6QS27	PMAA_044020	involved_in	GO:0006096	glycolytic process	ECO:0000256	IEA	GO_REF:0000002	InterPro:IPR001576|InterPro:IPR015824|InterPro:IPR015911|InterPro:IPR036043	441960	InterPro		P
B6QS27	PMAA_044020	enables	GO:0016301	kinase activity	ECO:0000323	IEA	GO_REF:0000043	UniProtKB-KW:KW-0418	441960	UniProt		F
B6QS27	PMAA_044020	enables	GO:0016740	transferase activity	ECO:0000323	IEA	GO_REF:0000043	UniProtKB-KW:KW-0808	441960	UniProt		F
B6QS27	PMAA_044020	involved_in	GO:0016310	phosphorylation	ECO:0000323	IEA	GO_REF:0000043	UniProtKB-KW:KW-0418	441960	UniProt		P
B6QS27	PMAA_044020	enables	GO:0005524	ATP binding	ECO:0000323	IEA	GO_REF:0000043	UniProtKB-KW:KW-0067	441960	UniProt		F
B6QS27	PMAA_044020	enables	GO:0004618	phosphoglycerate kinase activity	ECO:0000501	IEA	GO_REF:0000003	EC:2.7.2.3	441960	UniProt		F
A0A093VSA7	GQ26_0022900	enables	GO:0003986	acetyl-CoA hydrolase activity	ECO:0000256	IEA	GO_REF:0000002	InterPro:IPR003702	1077442	InterPro		F
A0A093VSA7	GQ26_0022900	involved_in	GO:0019679	propionate metabolic process, methylcitrate cycle	ECO:0000256	IEA	GO_REF:0000002	InterPro:IPR003702	1077442	InterPro		P
A0A093VSA7	GQ26_0022900	involved_in	GO:0006083	acetate metabolic process	ECO:0000256	IEA	GO_REF:0000002	InterPro:IPR003702	1077442	InterPro		P
A0A093VSA7	GQ26_0022900	enables	GO:0008775	acetate CoA-transferase activity	ECO:0000256	IEA	GO_REF:0000002	InterPro:IPR003702	1077442	InterPro		F
A0A093VSA7	GQ26_0022900	enables	GO:0016787	hydrolase activity	ECO:0000323	IEA	GO_REF:0000043	UniProtKB-KW:KW-0378	1077442	UniProt		F
B6QCA9	PMAA_067080	part_of	GO:0000786	nucleosome	ECO:0000256	IEA	GO_REF:0000002	InterPro:IPR019809	441960	InterPro		C
B6QCA9	PMAA_067080	involved_in	GO:0006352	DNA-templated transcription, initiation	ECO:0000256	IEA	GO_REF:0000002	InterPro:IPR004823	441960	InterPro		P
B6QCA9	PMAA_067080	part_of	GO:0042025	host cell nucleus	ECO:0000256	IEA	GO_REF:0000002	InterPro:IPR019809	441960	InterPro		C
B6QCA9	PMAA_067080	enables	GO:0003677	DNA binding	ECO:0000256	IEA	GO_REF:0000002	InterPro:IPR001951|InterPro:IPR019809	441960	InterPro		F
B6QCA9	PMAA_067080	enables	GO:0046982	protein heterodimerization activity	ECO:0000256	IEA	GO_REF:0000002	InterPro:IPR009072	441960	InterPro		F
B6QCA9	PMAA_067080	part_of	GO:0000786	nucleosome	ECO:0000323	IEA	GO_REF:0000043	UniProtKB-KW:KW-0544	441960	UniProt		C
B6QCA9	PMAA_067080	part_of	GO:0005694	chromosome	ECO:0000323	IEA	GO_REF:0000043	UniProtKB-KW:KW-0158	441960	UniProt		C
B6QCA9	PMAA_067080	part_of	GO:0005634	nucleus	ECO:0000323	IEA	GO_REF:0000043	UniProtKB-KW:KW-0539	441960	UniProt		C
B6QCA9	PMAA_067080	enables	GO:0003677	DNA binding	ECO:0000323	IEA	GO_REF:0000043	UniProtKB-KW:KW-0238	441960	UniProt		F
B6QCA9	PMAA_067080	part_of	GO:0005694	chromosome	ECO:0000323	IEA	GO_REF:0000044	UniProtKB-SubCell:SL-0468	441960	UniProt		C
B6QCA9	PMAA_067080	part_of	GO:0005634	nucleus	ECO:0000323	IEA	GO_REF:0000044	UniProtKB-SubCell:SL-0191	441960	UniProt		C
A0A093UTZ5	GQ26_0330940	enables	GO:0016747	transferase activity, transferring acyl groups other than amino-acyl groups	ECO:0000256	IEA	GO_REF:0000002	InterPro:IPR002155|InterPro:IPR020613|InterPro:IPR020615|InterPro:IPR020616|InterPro:IPR020617	1077442	InterPro		F
A0A093UTZ5	GQ26_0330940	enables	GO:0003824	catalytic activity	ECO:0000256	IEA	GO_REF:0000002	InterPro:IPR016039	1077442	InterPro		F
A0A093UTZ5	GQ26_0330940	enables	GO:0016746	transferase activity, transferring acyl groups	ECO:0000323	IEA	GO_REF:0000043	UniProtKB-KW:KW-0012	1077442	UniProt		F
A0A093UTZ5	GQ26_0330940	enables	GO:0016740	transferase activity	ECO:0000323	IEA	GO_REF:0000043	UniProtKB-KW:KW-0808	1077442	UniProt		F
A0A093UWP5	GQ26_0271270	enables	GO:0004312	fatty acid synthase activity	ECO:0000256	IEA	GO_REF:0000002	InterPro:IPR003965	1077442	InterPro		F
A0A093UWP5	GQ26_0271270	part_of	GO:0005835	fatty acid synthase complex	ECO:0000256	IEA	GO_REF:0000002	InterPro:IPR003965	1077442	InterPro		C
A0A093UWP5	GQ26_0271270	involved_in	GO:0006633	fatty acid biosynthetic process	ECO:0000256	IEA	GO_REF:0000002	InterPro:IPR003965	1077442	InterPro		P
A0A093UWP5	GQ26_0271270	enables	GO:0016740	transferase activity	ECO:0000256	IEA	GO_REF:0000002	InterPro:IPR001227	1077442	InterPro		F
A0A093UWP5	GQ26_0271270	involved_in	GO:0055114	oxidation-reduction process	ECO:0000256	IEA	GO_REF:0000002	InterPro:IPR003965|InterPro:IPR013565|InterPro:IPR016452	1077442	InterPro		P
A0A093UWP5	GQ26_0271270	enables	GO:0003824	catalytic activity	ECO:0000256	IEA	GO_REF:0000002	InterPro:IPR013785	1077442	InterPro		F
A0A093UWP5	GQ26_0271270	enables	GO:0004318	enoyl-[acyl-carrier-protein] reductase (NADH) activity	ECO:0000256	IEA	GO_REF:0000002	InterPro:IPR013565|InterPro:IPR016452	1077442	InterPro		F
A0A093UWP5	GQ26_0271270	enables	GO:0016787	hydrolase activity	ECO:0000323	IEA	GO_REF:0000043	UniProtKB-KW:KW-0378	1077442	UniProt		F
A0A093UWP5	GQ26_0271270	involved_in	GO:0055114	oxidation-reduction process	ECO:0000323	IEA	GO_REF:0000043	UniProtKB-KW:KW-0560	1077442	UniProt		P
A0A093UWP5	GQ26_0271270	enables	GO:0016740	transferase activity	ECO:0000323	IEA	GO_REF:0000043	UniProtKB-KW:KW-0808	1077442	UniProt		F
A0A093UWP5	GQ26_0271270	enables	GO:0016491	oxidoreductase activity	ECO:0000323	IEA	GO_REF:0000043	UniProtKB-KW:KW-0560	1077442	UniProt		F
A0A093UWP5	GQ26_0271270	part_of	GO:0005835	fatty acid synthase complex	ECO:0000256	IEA	GO_REF:0000104	UniRule:UR000435784	1077442	UniProt		C
A0A093UWP5	GQ26_0271270	enables	GO:0004318	enoyl-[acyl-carrier-protein] reductase (NADH) activity	ECO:0000256	IEA	GO_REF:0000104	UniRule:UR000435784	1077442	UniProt		F
A0A093UUI5	GQ26_0310100	enables	GO:0000287	magnesium ion binding	ECO:0000256	IEA	GO_REF:0000002	InterPro:IPR019818	1077442	InterPro		F
A0A093UUI5	GQ26_0310100	enables	GO:0003862	3-isopropylmalate dehydrogenase activity	ECO:0000256	IEA	GO_REF:0000002	InterPro:IPR004429	1077442	InterPro		F
A0A093UUI5	GQ26_0310100	involved_in	GO:0009098	leucine biosynthetic process	ECO:0000256	IEA	GO_REF:0000002	InterPro:IPR004429	1077442	InterPro		P
A0A093UUI5	GQ26_0310100	involved_in	GO:0055114	oxidation-reduction process	ECO:0000256	IEA	GO_REF:0000002	InterPro:IPR004429|InterPro:IPR019818|InterPro:IPR024084	1077442	InterPro		P
A0A093UUI5	GQ26_0310100	enables	GO:0016616	oxidoreductase activity, acting on the CH-OH group of donors, NAD or NADP as acceptor	ECO:0000256	IEA	GO_REF:0000002	InterPro:IPR019818|InterPro:IPR024084	1077442	InterPro		F
A0A093UUI5	GQ26_0310100	enables	GO:0051287	NAD binding	ECO:0000256	IEA	GO_REF:0000002	InterPro:IPR019818	1077442	InterPro		F
A0A093UUI5	GQ26_0310100	involved_in	GO:0009098	leucine biosynthetic process	ECO:0000323	IEA	GO_REF:0000043	UniProtKB-KW:KW-0432	1077442	UniProt		P
A0A093UUI5	GQ26_0310100	enables	GO:0046872	metal ion binding	ECO:0000323	IEA	GO_REF:0000043	UniProtKB-KW:KW-0479	1077442	UniProt		F
A0A093UUI5	GQ26_0310100	involved_in	GO:0055114	oxidation-reduction process	ECO:0000323	IEA	GO_REF:0000043	UniProtKB-KW:KW-0560	1077442	UniProt		P
A0A093UUI5	GQ26_0310100	involved_in	GO:0009082	branched-chain amino acid biosynthetic process	ECO:0000323	IEA	GO_REF:0000043	UniProtKB-KW:KW-0100	1077442	UniProt		P
A0A093UUI5	GQ26_0310100	enables	GO:0016491	oxidoreductase activity	ECO:0000323	IEA	GO_REF:0000043	UniProtKB-KW:KW-0560	1077442	UniProt		F
A0A093UUI5	GQ26_0310100	enables	GO:0003862	3-isopropylmalate dehydrogenase activity	ECO:0000501	IEA	GO_REF:0000003	EC:1.1.1.85	1077442	UniProt		F
A0A093UUI5	GQ26_0310100	involved_in	GO:0009098	leucine biosynthetic process	ECO:0000322	IEA	GO_REF:0000041	UniPathway:UPA00048	1077442	UniProt		P
A0A093VU16	GQ26_0082790	enables	GO:0000166	nucleotide binding	ECO:0000323	IEA	GO_REF:0000043	UniProtKB-KW:KW-0547	1077442	UniProt		F
A0A093VU16	GQ26_0082790	part_of	GO:0005737	cytoplasm	ECO:0000323	IEA	GO_REF:0000043	UniProtKB-KW:KW-0963	1077442	UniProt		C
A0A093VU16	GQ26_0082790	enables	GO:0005524	ATP binding	ECO:0000323	IEA	GO_REF:0000043	UniProtKB-KW:KW-0067	1077442	UniProt		F
A0A093VU16	GQ26_0082790	part_of	GO:0005856	cytoskeleton	ECO:0000323	IEA	GO_REF:0000043	UniProtKB-KW:KW-0206	1077442	UniProt		C
A0A093VU16	GQ26_0082790	part_of	GO:0005856	cytoskeleton	ECO:0000323	IEA	GO_REF:0000044	UniProtKB-SubCell:SL-0090	1077442	UniProt		C
A0A093UVB4	GQ26_0301220	enables	GO:0003842	1-pyrroline-5-carboxylate dehydrogenase activity	ECO:0000256	IEA	GO_REF:0000002	InterPro:IPR005931	1077442	InterPro		F
A0A093UVB4	GQ26_0301220	involved_in	GO:0055114	oxidation-reduction process	ECO:0000256	IEA	GO_REF:0000002	InterPro:IPR015590|InterPro:IPR016160|InterPro:IPR016161|InterPro:IPR016162|InterPro:IPR016163|InterPro:IPR029510	1077442	InterPro		P
A0A093UVB4	GQ26_0301220	involved_in	GO:0010133	proline catabolic process to glutamate	ECO:0000256	IEA	GO_REF:0000002	InterPro:IPR005931	1077442	InterPro		P
A0A093UVB4	GQ26_0301220	enables	GO:0016491	oxidoreductase activity	ECO:0000256	IEA	GO_REF:0000002	InterPro:IPR015590|InterPro:IPR016160|InterPro:IPR016161|InterPro:IPR016162|InterPro:IPR016163|InterPro:IPR029510	1077442	InterPro		F
A0A093UVB4	GQ26_0301220	enables	GO:0016620	oxidoreductase activity, acting on the aldehyde or oxo group of donors, NAD or NADP as acceptor	ECO:0000256	IEA	GO_REF:0000002	InterPro:IPR016163	1077442	InterPro		F
A0A093UVB4	GQ26_0301220	involved_in	GO:0055114	oxidation-reduction process	ECO:0000323	IEA	GO_REF:0000043	UniProtKB-KW:KW-0560	1077442	UniProt		P
A0A093UVB4	GQ26_0301220	involved_in	GO:0006560	proline metabolic process	ECO:0000323	IEA	GO_REF:0000043	UniProtKB-KW:KW-0642	1077442	UniProt		P
A0A093UVB4	GQ26_0301220	enables	GO:0016491	oxidoreductase activity	ECO:0000323	IEA	GO_REF:0000043	UniProtKB-KW:KW-0560	1077442	UniProt		F
A0A093UVB4	GQ26_0301220	enables	GO:0003842	1-pyrroline-5-carboxylate dehydrogenase activity	ECO:0000501	IEA	GO_REF:0000003	EC:1.2.1.88	1077442	UniProt		F
A0A093UVB4	GQ26_0301220	enables	GO:0003842	1-pyrroline-5-carboxylate dehydrogenase activity	ECO:0000256	IEA	GO_REF:0000104	UniRule:UR000810763	1077442	UniProt		F
A0A093UVB4	GQ26_0301220	involved_in	GO:0010133	proline catabolic process to glutamate	ECO:0000256	IEA	GO_REF:0000104	UniRule:UR000810763	1077442	UniProt		P
A0A093UVB4	GQ26_0301220	involved_in	GO:0010133	proline catabolic process to glutamate	ECO:0000322	IEA	GO_REF:0000041	UniPathway:UPA00261	1077442	UniProt		P
B6Q1V2	PMAA_017500	enables	GO:0016829	lyase activity	ECO:0000256	IEA	GO_REF:0000002	InterPro:IPR005656|InterPro:IPR036148	441960	InterPro		F
B6Q1V2	PMAA_017500	involved_in	GO:0019629	propionate catabolic process, 2-methylcitrate cycle	ECO:0000256	IEA	GO_REF:0000002	InterPro:IPR012705	441960	InterPro		P
B6Q1V2	PMAA_017500	enables	GO:0047547	2-methylcitrate dehydratase activity	ECO:0000256	IEA	GO_REF:0000002	InterPro:IPR012705	441960	InterPro		F
B6Q1V2	PMAA_017500	enables	GO:0051537	2 iron, 2 sulfur cluster binding	ECO:0000256	IEA	GO_REF:0000002	InterPro:IPR012705	441960	InterPro		F
B6QFD5	PMAA_081790	part_of	GO:0005840	ribosome	ECO:0000256	IEA	GO_REF:0000002	InterPro:IPR002136|InterPro:IPR023574	441960	InterPro		C
B6QFD5	PMAA_081790	involved_in	GO:0006412	translation	ECO:0000256	IEA	GO_REF:0000002	InterPro:IPR002136|InterPro:IPR023574	441960	InterPro		P
B6QFD5	PMAA_081790	enables	GO:0003735	structural constituent of ribosome	ECO:0000256	IEA	GO_REF:0000002	InterPro:IPR002136|InterPro:IPR023574	441960	InterPro		F
B6QFD5	PMAA_081790	part_of	GO:0005840	ribosome	ECO:0000323	IEA	GO_REF:0000043	UniProtKB-KW:KW-0689	441960	UniProt		C
A0A093VMT9	GQ26_0051480	enables	GO:0016787	hydrolase activity	ECO:0000256	IEA	GO_REF:0000002	InterPro:IPR005938	1077442	InterPro		F
A0A093VMT9	GQ26_0051480	enables	GO:0005524	ATP binding	ECO:0000256	IEA	GO_REF:0000002	InterPro:IPR003959|InterPro:IPR003960	1077442	InterPro		F
A0A093VMT9	GQ26_0051480	involved_in	GO:0051301	cell division	ECO:0000323	IEA	GO_REF:0000043	UniProtKB-KW:KW-0132	1077442	UniProt		P
A0A093VMT9	GQ26_0051480	enables	GO:0005524	ATP binding	ECO:0000323	IEA	GO_REF:0000043	UniProtKB-KW:KW-0067	1077442	UniProt		F
A0A093VMT9	GQ26_0051480	enables	GO:0000166	nucleotide binding	ECO:0000323	IEA	GO_REF:0000043	UniProtKB-KW:KW-0547	1077442	UniProt		F
B6Q6B7	PMAA_033950	enables	GO:0004807	triose-phosphate isomerase activity	ECO:0000265	IEA	GO_REF:0000107	UniProtKB:P07669|PomBase:SPCC24B10.21.1:pep	441960	EnsemblFungi		F
B6Q6B7	PMAA_033950	involved_in	GO:0061621	canonical glycolysis	ECO:0000265	IEA	GO_REF:0000107	UniProtKB:P07669|PomBase:SPCC24B10.21.1:pep	441960	EnsemblFungi		P
B6Q6B7	PMAA_033950	enables	GO:0004807	triose-phosphate isomerase activity	ECO:0000256	IEA	GO_REF:0000002	InterPro:IPR000652|InterPro:IPR020861|InterPro:IPR022896|InterPro:IPR035990	441960	InterPro		F
B6Q6B7	PMAA_033950	enables	GO:0003824	catalytic activity	ECO:0000256	IEA	GO_REF:0000002	InterPro:IPR013785	441960	InterPro		F
B6Q6B7	PMAA_033950	involved_in	GO:0006096	glycolytic process	ECO:0000256	IEA	GO_REF:0000002	InterPro:IPR022896	441960	InterPro		P
B6Q6B7	PMAA_033950	involved_in	GO:0006094	gluconeogenesis	ECO:0000323	IEA	GO_REF:0000043	UniProtKB-KW:KW-0312	441960	UniProt		P
B6Q6B7	PMAA_033950	enables	GO:0016853	isomerase activity	ECO:0000323	IEA	GO_REF:0000043	UniProtKB-KW:KW-0413	441960	UniProt		F
B6Q6B7	PMAA_033950	involved_in	GO:0006096	glycolytic process	ECO:0000323	IEA	GO_REF:0000043	UniProtKB-KW:KW-0324	441960	UniProt		P
B6Q6B7	PMAA_033950	enables	GO:0004807	triose-phosphate isomerase activity	ECO:0000501	IEA	GO_REF:0000003	EC:5.3.1.1	441960	UniProt		F
B6Q6B7	PMAA_033950	involved_in	GO:0006094	gluconeogenesis	ECO:0000322	IEA	GO_REF:0000041	UniPathway:UPA00138	441960	UniProt		P
B6Q6B7	PMAA_033950	involved_in	GO:0006096	glycolytic process	ECO:0000322	IEA	GO_REF:0000041	UniPathway:UPA00109	441960	UniProt		P
A0A093V0M3	GQ26_0200690	enables	GO:0005198	structural molecule activity	ECO:0000256	IEA	GO_REF:0000002	InterPro:IPR016025	1077442	InterPro		F
A0A093V0M3	GQ26_0200690	involved_in	GO:0016192	vesicle-mediated transport	ECO:0000256	IEA	GO_REF:0000002	InterPro:IPR000547|InterPro:IPR016025|InterPro:IPR016341	1077442	InterPro		P
A0A093V0M3	GQ26_0200690	enables	GO:0032051	clathrin light chain binding	ECO:0000256	IEA	GO_REF:0000002	InterPro:IPR016341	1077442	InterPro		F
A0A093V0M3	GQ26_0200690	part_of	GO:0071439	clathrin complex	ECO:0000256	IEA	GO_REF:0000002	InterPro:IPR016341	1077442	InterPro		C
A0A093V0M3	GQ26_0200690	involved_in	GO:0006886	intracellular protein transport	ECO:0000256	IEA	GO_REF:0000002	InterPro:IPR000547|InterPro:IPR016025	1077442	InterPro		P
A0A093V0M3	GQ26_0200690	part_of	GO:0030130	clathrin coat of trans-Golgi network vesicle	ECO:0000256	IEA	GO_REF:0000002	InterPro:IPR016025	1077442	InterPro		C
A0A093V0M3	GQ26_0200690	part_of	GO:0030132	clathrin coat of coated pit	ECO:0000256	IEA	GO_REF:0000002	InterPro:IPR016025	1077442	InterPro		C
A0A093V0M3	GQ26_0200690	part_of	GO:0031410	cytoplasmic vesicle	ECO:0000323	IEA	GO_REF:0000043	UniProtKB-KW:KW-0968	1077442	UniProt		C
A0A093V0M3	GQ26_0200690	part_of	GO:0005905	clathrin-coated pit	ECO:0000323	IEA	GO_REF:0000043	UniProtKB-KW:KW-0168	1077442	UniProt		C
A0A093V0M3	GQ26_0200690	part_of	GO:0016020	membrane	ECO:0000323	IEA	GO_REF:0000043	UniProtKB-KW:KW-0472	1077442	UniProt		C
A0A093V0M3	GQ26_0200690	part_of	GO:0005905	clathrin-coated pit	ECO:0000323	IEA	GO_REF:0000044	UniProtKB-SubCell:SL-0072	1077442	UniProt		C
A0A093V0M3	GQ26_0200690	part_of	GO:0030659	cytoplasmic vesicle membrane	ECO:0000323	IEA	GO_REF:0000044	UniProtKB-SubCell:SL-0089	1077442	UniProt		C
A0A093V0M3	GQ26_0200690	involved_in	GO:0006886	intracellular protein transport	ECO:0000256	IEA	GO_REF:0000104	UniRule:UR000400952	1077442	UniProt		P
B6QVL8	PMAA_012920	enables	GO:0000287	magnesium ion binding	ECO:0000256	IEA	GO_REF:0000002	InterPro:IPR019818	441960	InterPro		F
B6QVL8	PMAA_012920	enables	GO:0004450	isocitrate dehydrogenase (NADP+) activity	ECO:0000256	IEA	GO_REF:0000002	InterPro:IPR004790	441960	InterPro		F
B6QVL8	PMAA_012920	enables	GO:0016787	hydrolase activity	ECO:0000256	IEA	GO_REF:0000002	InterPro:IPR006439	441960	InterPro		F
B6QVL8	PMAA_012920	involved_in	GO:0055114	oxidation-reduction process	ECO:0000256	IEA	GO_REF:0000002	InterPro:IPR004790|InterPro:IPR019818|InterPro:IPR024084	441960	InterPro		P
B6QVL8	PMAA_012920	involved_in	GO:0006102	isocitrate metabolic process	ECO:0000256	IEA	GO_REF:0000002	InterPro:IPR004790	441960	InterPro		P
B6QVL8	PMAA_012920	enables	GO:0016616	oxidoreductase activity, acting on the CH-OH group of donors, NAD or NADP as acceptor	ECO:0000256	IEA	GO_REF:0000002	InterPro:IPR019818|InterPro:IPR024084	441960	InterPro		F
B6QVL8	PMAA_012920	enables	GO:0051287	NAD binding	ECO:0000256	IEA	GO_REF:0000002	InterPro:IPR019818	441960	InterPro		F
B6QT02	MET3	enables	GO:0004020	adenylylsulfate kinase activity	ECO:0000256	IEA	GO_REF:0000002	InterPro:IPR002891	441960	InterPro		F
B6QT02	MET3	involved_in	GO:0000096	sulfur amino acid metabolic process	ECO:0000256	IEA	GO_REF:0000002	InterPro:IPR027535	441960	InterPro		P
B6QT02	MET3	involved_in	GO:0000103	sulfate assimilation	ECO:0000256	IEA	GO_REF:0000002	InterPro:IPR002650|InterPro:IPR002891	441960	InterPro		P
B6QT02	MET3	enables	GO:0004781	sulfate adenylyltransferase (ATP) activity	ECO:0000256	IEA	GO_REF:0000002	InterPro:IPR002650|InterPro:IPR024951	441960	InterPro		F
B6QT02	MET3	enables	GO:0005524	ATP binding	ECO:0000256	IEA	GO_REF:0000002	InterPro:IPR002891	441960	InterPro		F
B6QT02	MET3	involved_in	GO:0008152	metabolic process	ECO:0000323	IEA	GO_REF:0000043	UniProtKB-KW:KW-0021	441960	UniProt		P
B6QT02	MET3	enables	GO:0016779	nucleotidyltransferase activity	ECO:0000323	IEA	GO_REF:0000043	UniProtKB-KW:KW-0548	441960	UniProt		F
B6QT02	MET3	enables	GO:0016740	transferase activity	ECO:0000323	IEA	GO_REF:0000043	UniProtKB-KW:KW-0808	441960	UniProt		F
B6QT02	MET3	involved_in	GO:0008652	cellular amino acid biosynthetic process	ECO:0000323	IEA	GO_REF:0000043	UniProtKB-KW:KW-0028	441960	UniProt		P
B6QT02	MET3	involved_in	GO:0019344	cysteine biosynthetic process	ECO:0000323	IEA	GO_REF:0000043	UniProtKB-KW:KW-0198	441960	UniProt		P
B6QT02	MET3	enables	GO:0000166	nucleotide binding	ECO:0000323	IEA	GO_REF:0000043	UniProtKB-KW:KW-0547	441960	UniProt		F
B6QT02	MET3	enables	GO:0005524	ATP binding	ECO:0000323	IEA	GO_REF:0000043	UniProtKB-KW:KW-0067	441960	UniProt		F
B6QT02	MET3	enables	GO:0003824	catalytic activity	ECO:0000323	IEA	GO_REF:0000043	UniProtKB-KW:KW-0021	441960	UniProt		F
B6QT02	MET3	part_of	GO:0005737	cytoplasm	ECO:0000323	IEA	GO_REF:0000043	UniProtKB-KW:KW-0963	441960	UniProt		C
B6QT02	MET3	involved_in	GO:0009086	methionine biosynthetic process	ECO:0000323	IEA	GO_REF:0000043	UniProtKB-KW:KW-0486	441960	UniProt		P
B6QT02	MET3	enables	GO:0004781	sulfate adenylyltransferase (ATP) activity	ECO:0000501	IEA	GO_REF:0000003	EC:2.7.7.4	441960	UniProt		F
B6QT02	MET3	part_of	GO:0005737	cytoplasm	ECO:0000323	IEA	GO_REF:0000044	UniProtKB-SubCell:SL-0086	441960	UniProt		C
B6QT02	MET3	part_of	GO:0005737	cytoplasm	ECO:0000256	IEA	GO_REF:0000104	UniRule:UR000375820	441960	UniProt		C
B6QT02	MET3	enables	GO:0004781	sulfate adenylyltransferase (ATP) activity	ECO:0000256	IEA	GO_REF:0000104	UniRule:UR000375820	441960	UniProt		F
B6QT02	MET3	involved_in	GO:0000103	sulfate assimilation	ECO:0000256	IEA	GO_REF:0000104	UniRule:UR000375820	441960	UniProt		P
B6QT02	MET3	involved_in	GO:0016310	phosphorylation	ECO:0000366	IEA	GO_REF:0000108	GO:0004020	441960	GOC		P
B6QT02	MET3	involved_in	GO:0070814	hydrogen sulfide biosynthetic process	ECO:0000322	IEA	GO_REF:0000041	UniPathway:UPA00140	441960	UniProt		P
B6Q7V3	PMAA_016360	involved_in	GO:0006407	rRNA export from nucleus	ECO:0000265	IEA	GO_REF:0000107	UniProtKB:P25443|sgd:YGL123W	441960	EnsemblFungi		P
B6Q7V3	PMAA_016360	enables	GO:0070181	small ribosomal subunit rRNA binding	ECO:0000265	IEA	GO_REF:0000107	UniProtKB:P25443|sgd:YGL123W	441960	EnsemblFungi		F
B6Q7V3	PMAA_016360	enables	GO:0003735	structural constituent of ribosome	ECO:0000265	IEA	GO_REF:0000107	UniProtKB:P25443|sgd:YGL123W	441960	EnsemblFungi		F
B6Q7V3	PMAA_016360	part_of	GO:0022627	cytosolic small ribosomal subunit	ECO:0000265	IEA	GO_REF:0000107	UniProtKB:P25443|sgd:YGL123W	441960	EnsemblFungi		C
B6Q7V3	PMAA_016360	part_of	GO:0032040	small-subunit processome	ECO:0000265	IEA	GO_REF:0000107	UniProtKB:P25443|sgd:YGL123W	441960	EnsemblFungi		C
B6Q7V3	PMAA_016360	involved_in	GO:0045903	positive regulation of translational fidelity	ECO:0000265	IEA	GO_REF:0000107	UniProtKB:P25443|sgd:YGL123W	441960	EnsemblFungi		P
B6Q7V3	PMAA_016360	part_of	GO:0005840	ribosome	ECO:0000256	IEA	GO_REF:0000002	InterPro:IPR000851|InterPro:IPR005324|InterPro:IPR013810	441960	InterPro		C
B6Q7V3	PMAA_016360	involved_in	GO:0006412	translation	ECO:0000256	IEA	GO_REF:0000002	InterPro:IPR000851|InterPro:IPR005324|InterPro:IPR005711|InterPro:IPR013810	441960	InterPro		P
B6Q7V3	PMAA_016360	enables	GO:0003723	RNA binding	ECO:0000256	IEA	GO_REF:0000002	InterPro:IPR013810	441960	InterPro		F
B6Q7V3	PMAA_016360	enables	GO:0003735	structural constituent of ribosome	ECO:0000256	IEA	GO_REF:0000002	InterPro:IPR000851|InterPro:IPR005324|InterPro:IPR005711|InterPro:IPR013810	441960	InterPro		F
B6Q7V3	PMAA_016360	part_of	GO:0015935	small ribosomal subunit	ECO:0000256	IEA	GO_REF:0000002	InterPro:IPR005711	441960	InterPro		C
B6Q7V3	PMAA_016360	part_of	GO:0005840	ribosome	ECO:0000323	IEA	GO_REF:0000043	UniProtKB-KW:KW-0689	441960	UniProt		C
B6Q7V3	PMAA_016360	part_of	GO:1990904	ribonucleoprotein complex	ECO:0000256	IEA	GO_REF:0000104	UniRule:UR000400954	441960	UniProt		C
B6Q7V3	PMAA_016360	enables	GO:0003735	structural constituent of ribosome	ECO:0000256	IEA	GO_REF:0000104	UniRule:UR000400954	441960	UniProt		F
A0A093VLN5	GQ26_0140140	enables	GO:0016740	transferase activity	ECO:0000323	IEA	GO_REF:0000043	UniProtKB-KW:KW-0808	1077442	UniProt		F
A0A093XD99	GQ26_0370380	enables	GO:0004783	sulfite reductase (NADPH) activity	ECO:0000256	IEA	GO_REF:0000002	InterPro:IPR011786	1077442	InterPro		F
A0A093XD99	GQ26_0370380	involved_in	GO:0008652	cellular amino acid biosynthetic process	ECO:0000256	IEA	GO_REF:0000002	InterPro:IPR011786	1077442	InterPro		P
A0A093XD99	GQ26_0370380	part_of	GO:0009337	sulfite reductase complex (NADPH)	ECO:0000256	IEA	GO_REF:0000002	InterPro:IPR011786	1077442	InterPro		C
A0A093XD99	GQ26_0370380	enables	GO:0010181	FMN binding	ECO:0000256	IEA	GO_REF:0000002	InterPro:IPR001094|InterPro:IPR008254	1077442	InterPro		F
A0A093XD99	GQ26_0370380	enables	GO:0020037	heme binding	ECO:0000256	IEA	GO_REF:0000002	InterPro:IPR006066|InterPro:IPR006067	1077442	InterPro		F
A0A093XD99	GQ26_0370380	enables	GO:0050661	NADP binding	ECO:0000256	IEA	GO_REF:0000002	InterPro:IPR011786	1077442	InterPro		F
A0A093XD99	GQ26_0370380	enables	GO:0051539	4 iron, 4 sulfur cluster binding	ECO:0000256	IEA	GO_REF:0000002	InterPro:IPR011786	1077442	InterPro		F
A0A093XD99	GQ26_0370380	involved_in	GO:0055114	oxidation-reduction process	ECO:0000256	IEA	GO_REF:0000002	InterPro:IPR001094|InterPro:IPR002880|InterPro:IPR005117|InterPro:IPR006066|InterPro:IPR006067|InterPro:IPR036136	1077442	InterPro		P
A0A093XD99	GQ26_0370380	enables	GO:0003824	catalytic activity	ECO:0000256	IEA	GO_REF:0000002	InterPro:IPR009014	1077442	InterPro		F
A0A093XD99	GQ26_0370380	enables	GO:0016491	oxidoreductase activity	ECO:0000256	IEA	GO_REF:0000002	InterPro:IPR002880|InterPro:IPR005117|InterPro:IPR006066|InterPro:IPR006067|InterPro:IPR036136	1077442	InterPro		F
A0A093XD99	GQ26_0370380	enables	GO:0051536	iron-sulfur cluster binding	ECO:0000256	IEA	GO_REF:0000002	InterPro:IPR006066|InterPro:IPR006067	1077442	InterPro		F
B6QJF4	PMAA_090980	enables	GO:0004055	argininosuccinate synthase activity	ECO:0000256	IEA	GO_REF:0000002	InterPro:IPR001518|InterPro:IPR018223|InterPro:IPR023434|InterPro:IPR024074	441960	InterPro		F
B6QJF4	PMAA_090980	enables	GO:0005524	ATP binding	ECO:0000256	IEA	GO_REF:0000002	InterPro:IPR001518|InterPro:IPR018223	441960	InterPro		F
B6QJF4	PMAA_090980	involved_in	GO:0006526	arginine biosynthetic process	ECO:0000256	IEA	GO_REF:0000002	InterPro:IPR001518|InterPro:IPR018223	441960	InterPro		P
B6QJF4	PMAA_090980	enables	GO:0004055	argininosuccinate synthase activity	ECO:0000256	IEA	GO_REF:0000002	InterPro:IPR001518|InterPro:IPR018223|InterPro:IPR023434|InterPro:IPR024074	441960	InterPro		F
B6QJF4	PMAA_090980	enables	GO:0005524	ATP binding	ECO:0000256	IEA	GO_REF:0000002	InterPro:IPR001518|InterPro:IPR018223	441960	InterPro		F
B6QJF4	PMAA_090980	involved_in	GO:0006526	arginine biosynthetic process	ECO:0000256	IEA	GO_REF:0000002	InterPro:IPR001518|InterPro:IPR018223	441960	InterPro		P
A0A093XEN9	GQ26_0330120	involved_in	GO:0055114	oxidation-reduction process	ECO:0000256	IEA	GO_REF:0000002	InterPro:IPR006139|InterPro:IPR006140	1077442	InterPro		P
A0A093XEN9	GQ26_0330120	enables	GO:0004617	phosphoglycerate dehydrogenase activity	ECO:0000256	IEA	GO_REF:0000002	InterPro:IPR029015	1077442	InterPro		F
A0A093XEN9	GQ26_0330120	involved_in	GO:0006564	L-serine biosynthetic process	ECO:0000256	IEA	GO_REF:0000002	InterPro:IPR029015	1077442	InterPro		P
A0A093XEN9	GQ26_0330120	enables	GO:0016616	oxidoreductase activity, acting on the CH-OH group of donors, NAD or NADP as acceptor	ECO:0000256	IEA	GO_REF:0000002	InterPro:IPR006139	1077442	InterPro		F
A0A093XEN9	GQ26_0330120	enables	GO:0051287	NAD binding	ECO:0000256	IEA	GO_REF:0000002	InterPro:IPR006139|InterPro:IPR006140	1077442	InterPro		F
A0A093XEN9	GQ26_0330120	involved_in	GO:0008652	cellular amino acid biosynthetic process	ECO:0000323	IEA	GO_REF:0000043	UniProtKB-KW:KW-0028	1077442	UniProt		P
A0A093XEN9	GQ26_0330120	involved_in	GO:0055114	oxidation-reduction process	ECO:0000323	IEA	GO_REF:0000043	UniProtKB-KW:KW-0560	1077442	UniProt		P
A0A093XEN9	GQ26_0330120	enables	GO:0016491	oxidoreductase activity	ECO:0000323	IEA	GO_REF:0000043	UniProtKB-KW:KW-0560	1077442	UniProt		F
A0A093XEN9	GQ26_0330120	involved_in	GO:0006564	L-serine biosynthetic process	ECO:0000323	IEA	GO_REF:0000043	UniProtKB-KW:KW-0718	1077442	UniProt		P
A0A093XEN9	GQ26_0330120	enables	GO:0004617	phosphoglycerate dehydrogenase activity	ECO:0000501	IEA	GO_REF:0000003	EC:1.1.1.95	1077442	UniProt		F
A0A093XEN9	GQ26_0330120	involved_in	GO:0009070	serine family amino acid biosynthetic process	ECO:0000256	IEA	GO_REF:0000104	UniRule:UR001082759	1077442	UniProt		P
A0A093XEN9	GQ26_0330120	enables	GO:0004617	phosphoglycerate dehydrogenase activity	ECO:0000256	IEA	GO_REF:0000104	UniRule:UR001082759	1077442	UniProt		F
A0A093XEN9	GQ26_0330120	enables	GO:0051287	NAD binding	ECO:0000256	IEA	GO_REF:0000104	UniRule:UR001082759	1077442	UniProt		F
A0A093XEN9	GQ26_0330120	involved_in	GO:0006564	L-serine biosynthetic process	ECO:0000256	IEA	GO_REF:0000104	UniRule:UR001082759	1077442	UniProt		P
A0A093V4K2	GQ26_0161320	enables	GO:0016624	oxidoreductase activity, acting on the aldehyde or oxo group of donors, disulfide as acceptor	ECO:0000256	IEA	GO_REF:0000002	InterPro:IPR001017	1077442	InterPro		F
A0A093V4K2	GQ26_0161320	involved_in	GO:0055114	oxidation-reduction process	ECO:0000366	IEA	GO_REF:0000108	GO:0016624	1077442	GOC		P
A0A093V9I3	GQ26_0112060	enables	GO:0004834	tryptophan synthase activity	ECO:0000256	IEA	GO_REF:0000002	InterPro:IPR002028|InterPro:IPR006653|InterPro:IPR006654|InterPro:IPR018204|InterPro:IPR023026	1077442	InterPro		F
A0A093V9I3	GQ26_0112060	involved_in	GO:0006568	tryptophan metabolic process	ECO:0000256	IEA	GO_REF:0000002	InterPro:IPR002028|InterPro:IPR006653|InterPro:IPR006654	1077442	InterPro		P
A0A093V9I3	GQ26_0112060	involved_in	GO:0000162	tryptophan biosynthetic process	ECO:0000256	IEA	GO_REF:0000002	InterPro:IPR023026	1077442	InterPro		P
A0A093V9I3	GQ26_0112060	enables	GO:0003824	catalytic activity	ECO:0000256	IEA	GO_REF:0000002	InterPro:IPR011060|InterPro:IPR013785	1077442	InterPro		F
A0A093V9I3	GQ26_0112060	involved_in	GO:0008652	cellular amino acid biosynthetic process	ECO:0000323	IEA	GO_REF:0000043	UniProtKB-KW:KW-0028	1077442	UniProt		P
A0A093V9I3	GQ26_0112060	enables	GO:0016829	lyase activity	ECO:0000323	IEA	GO_REF:0000043	UniProtKB-KW:KW-0456	1077442	UniProt		F
A0A093V9I3	GQ26_0112060	involved_in	GO:0009073	aromatic amino acid family biosynthetic process	ECO:0000323	IEA	GO_REF:0000043	UniProtKB-KW:KW-0057	1077442	UniProt		P
A0A093V9I3	GQ26_0112060	involved_in	GO:0000162	tryptophan biosynthetic process	ECO:0000323	IEA	GO_REF:0000043	UniProtKB-KW:KW-0822	1077442	UniProt		P
A0A093V9I3	GQ26_0112060	enables	GO:0004834	tryptophan synthase activity	ECO:0000501	IEA	GO_REF:0000003	EC:4.2.1.20	1077442	UniProt		F
A0A093V9I3	GQ26_0112060	involved_in	GO:0000162	tryptophan biosynthetic process	ECO:0000322	IEA	GO_REF:0000041	UniPathway:UPA00035	1077442	UniProt		P
B6Q6K2	PMAA_024900	enables	GO:0005347	ATP transmembrane transporter activity	ECO:0000256	IEA	GO_REF:0000002	InterPro:IPR002067	441960	InterPro		F
B6Q6K2	PMAA_024900	enables	GO:0022857	transmembrane transporter activity	ECO:0000256	IEA	GO_REF:0000002	InterPro:IPR002113	441960	InterPro		F
B6Q6K2	PMAA_024900	part_of	GO:0005743	mitochondrial inner membrane	ECO:0000256	IEA	GO_REF:0000002	InterPro:IPR002113	441960	InterPro		C
B6Q6K2	PMAA_024900	involved_in	GO:0055085	transmembrane transport	ECO:0000256	IEA	GO_REF:0000002	InterPro:IPR002067|InterPro:IPR002113	441960	InterPro		P
B6Q6K2	PMAA_024900	part_of	GO:0016020	membrane	ECO:0000323	IEA	GO_REF:0000043	UniProtKB-KW:KW-0472	441960	UniProt		C
B6Q6K2	PMAA_024900	part_of	GO:0016021	integral component of membrane	ECO:0000323	IEA	GO_REF:0000043	UniProtKB-KW:KW-0812	441960	UniProt		C
B6Q6K2	PMAA_024900	part_of	GO:0016021	integral component of membrane	ECO:0000256	IEA	GO_REF:0000104	UniRule:UR000413536	441960	UniProt		C
B6Q6K2	PMAA_024900	part_of	GO:0016020	membrane	ECO:0000256	IEA	GO_REF:0000104	UniRule:UR000413536	441960	UniProt		C
B6Q6K2	PMAA_024900	involved_in	GO:0015867	ATP transport	ECO:0000366	IEA	GO_REF:0000108	GO:0005347	441960	GOC		P
B6Q8S9	PMAA_069750	involved_in	GO:0007015	actin filament organization	ECO:0000265	IEA	GO_REF:0000107	UniProtKB:P32599|sgd:YDR129C	441960	EnsemblFungi		P
B6Q8S9	PMAA_069750	enables	GO:0051015	actin filament binding	ECO:0000265	IEA	GO_REF:0000107	UniProtKB:P32599|sgd:YDR129C	441960	EnsemblFungi		F
B6Q8S9	PMAA_069750	involved_in	GO:0070649	formin-nucleated actin cable assembly	ECO:0000265	IEA	GO_REF:0000107	UniProtKB:P32599|sgd:YDR129C	441960	EnsemblFungi		P
B6Q8S9	PMAA_069750	part_of	GO:0030479	actin cortical patch	ECO:0000265	IEA	GO_REF:0000107	UniProtKB:P32599|sgd:YDR129C	441960	EnsemblFungi		C
B6Q8S9	PMAA_069750	enables	GO:0030674	protein-macromolecule adaptor activity	ECO:0000265	IEA	GO_REF:0000107	UniProtKB:P32599|sgd:YDR129C	441960	EnsemblFungi		F
B6Q8S9	PMAA_069750	part_of	GO:0032432	actin filament bundle	ECO:0000265	IEA	GO_REF:0000107	UniProtKB:P32599|sgd:YDR129C	441960	EnsemblFungi		C
B6Q8S9	PMAA_069750	enables	GO:0051015	actin filament binding	ECO:0000256	IEA	GO_REF:0000002	InterPro:IPR039959	441960	InterPro		F
B6Q8S9	PMAA_069750	involved_in	GO:0051017	actin filament bundle assembly	ECO:0000256	IEA	GO_REF:0000002	InterPro:IPR039959	441960	InterPro		P
B6Q8S9	PMAA_069750	enables	GO:0003779	actin binding	ECO:0000323	IEA	GO_REF:0000043	UniProtKB-KW:KW-0009	441960	UniProt		F
B6QG28	PMAA_084190	part_of	GO:0005832	chaperonin-containing T-complex	ECO:0000265	IEA	GO_REF:0000107	UniProtKB:O94501|PomBase:SPBC12D12.03.1:pep	441960	EnsemblFungi		C
B6QG28	PMAA_084190	involved_in	GO:0006457	protein folding	ECO:0000256	IEA	GO_REF:0000002	InterPro:IPR002194|InterPro:IPR012715	441960	InterPro		P
B6QG28	PMAA_084190	enables	GO:0051082	unfolded protein binding	ECO:0000256	IEA	GO_REF:0000002	InterPro:IPR002194|InterPro:IPR012715	441960	InterPro		F
B6QG28	PMAA_084190	enables	GO:0005524	ATP binding	ECO:0000256	IEA	GO_REF:0000002	InterPro:IPR002194|InterPro:IPR002423|InterPro:IPR012715	441960	InterPro		F
B6QG28	PMAA_084190	enables	GO:0005524	ATP binding	ECO:0000323	IEA	GO_REF:0000043	UniProtKB-KW:KW-0067	441960	UniProt		F
B6QG28	PMAA_084190	part_of	GO:0005737	cytoplasm	ECO:0000323	IEA	GO_REF:0000043	UniProtKB-KW:KW-0963	441960	UniProt		C
B6QG28	PMAA_084190	enables	GO:0000166	nucleotide binding	ECO:0000323	IEA	GO_REF:0000043	UniProtKB-KW:KW-0547	441960	UniProt		F
B6QG28	PMAA_084190	part_of	GO:0005737	cytoplasm	ECO:0000323	IEA	GO_REF:0000044	UniProtKB-SubCell:SL-0086	441960	UniProt		C
A0A093V574	GQ26_0520190	enables	GO:0016787	hydrolase activity	ECO:0000256	IEA	GO_REF:0000002	InterPro:IPR002933	1077442	InterPro		F
A0A093V574	GQ26_0520190	enables	GO:0016805	dipeptidase activity	ECO:0000256	IEA	GO_REF:0000002	InterPro:IPR017153	1077442	InterPro		F
A0A093V574	GQ26_0520190	enables	GO:0046872	metal ion binding	ECO:0000323	IEA	GO_REF:0000043	UniProtKB-KW:KW-0479	1077442	UniProt		F
A0A093V574	GQ26_0520190	involved_in	GO:0006508	proteolysis	ECO:0000366	IEA	GO_REF:0000108	GO:0016805	1077442	GOC		P
B6QH75	PMAA_093370	enables	GO:0004351	glutamate decarboxylase activity	ECO:0000256	IEA	GO_REF:0000002	InterPro:IPR010107	441960	InterPro		F
B6QH75	PMAA_093370	enables	GO:0016831	carboxy-lyase activity	ECO:0000256	IEA	GO_REF:0000002	InterPro:IPR002129	441960	InterPro		F
B6QH75	PMAA_093370	involved_in	GO:0019752	carboxylic acid metabolic process	ECO:0000256	IEA	GO_REF:0000002	InterPro:IPR002129	441960	InterPro		P
B6QH75	PMAA_093370	enables	GO:0030170	pyridoxal phosphate binding	ECO:0000256	IEA	GO_REF:0000002	InterPro:IPR002129|InterPro:IPR010107	441960	InterPro		F
B6QH75	PMAA_093370	enables	GO:0003824	catalytic activity	ECO:0000256	IEA	GO_REF:0000002	InterPro:IPR015421	441960	InterPro		F
B6QH75	PMAA_093370	involved_in	GO:0006536	glutamate metabolic process	ECO:0000256	IEA	GO_REF:0000002	InterPro:IPR010107	441960	InterPro		P
B6QH75	PMAA_093370	enables	GO:0016831	carboxy-lyase activity	ECO:0000323	IEA	GO_REF:0000043	UniProtKB-KW:KW-0210	441960	UniProt		F
B6QH75	PMAA_093370	enables	GO:0016829	lyase activity	ECO:0000323	IEA	GO_REF:0000043	UniProtKB-KW:KW-0456	441960	UniProt		F
B6QH75	PMAA_093370	enables	GO:0004351	glutamate decarboxylase activity	ECO:0000501	IEA	GO_REF:0000003	EC:4.1.1.15	441960	UniProt		F
B6QU79	PMAA_006650	enables	GO:0003872	6-phosphofructokinase activity	ECO:0000256	IEA	GO_REF:0000002	InterPro:IPR000023|InterPro:IPR009161|InterPro:IPR015912|InterPro:IPR022953|InterPro:IPR035966	441960	InterPro		F
B6QU79	PMAA_006650	enables	GO:0005524	ATP binding	ECO:0000256	IEA	GO_REF:0000002	InterPro:IPR009161	441960	InterPro		F
B6QU79	PMAA_006650	part_of	GO:0005737	cytoplasm	ECO:0000256	IEA	GO_REF:0000002	InterPro:IPR009161	441960	InterPro		C
B6QU79	PMAA_006650	involved_in	GO:0006002	fructose 6-phosphate metabolic process	ECO:0000256	IEA	GO_REF:0000002	InterPro:IPR022953	441960	InterPro		P
B6QU79	PMAA_006650	involved_in	GO:0006096	glycolytic process	ECO:0000256	IEA	GO_REF:0000002	InterPro:IPR000023|InterPro:IPR009161|InterPro:IPR015912|InterPro:IPR022953|InterPro:IPR035966	441960	InterPro		P
B6QU79	PMAA_006650	enables	GO:0016301	kinase activity	ECO:0000323	IEA	GO_REF:0000043	UniProtKB-KW:KW-0418	441960	UniProt		F
B6QU79	PMAA_006650	enables	GO:0046872	metal ion binding	ECO:0000323	IEA	GO_REF:0000043	UniProtKB-KW:KW-0479	441960	UniProt		F
B6QU79	PMAA_006650	involved_in	GO:0008152	metabolic process	ECO:0000323	IEA	GO_REF:0000043	UniProtKB-KW:KW-0021	441960	UniProt		P
B6QU79	PMAA_006650	enables	GO:0016740	transferase activity	ECO:0000323	IEA	GO_REF:0000043	UniProtKB-KW:KW-0808	441960	UniProt		F
B6QU79	PMAA_006650	enables	GO:0005524	ATP binding	ECO:0000323	IEA	GO_REF:0000043	UniProtKB-KW:KW-0067	441960	UniProt		F
B6QU79	PMAA_006650	involved_in	GO:0016310	phosphorylation	ECO:0000323	IEA	GO_REF:0000043	UniProtKB-KW:KW-0418	441960	UniProt		P
B6QU79	PMAA_006650	enables	GO:0000166	nucleotide binding	ECO:0000323	IEA	GO_REF:0000043	UniProtKB-KW:KW-0547	441960	UniProt		F
B6QU79	PMAA_006650	part_of	GO:0005737	cytoplasm	ECO:0000323	IEA	GO_REF:0000043	UniProtKB-KW:KW-0963	441960	UniProt		C
B6QU79	PMAA_006650	involved_in	GO:0006096	glycolytic process	ECO:0000323	IEA	GO_REF:0000043	UniProtKB-KW:KW-0324	441960	UniProt		P
B6QU79	PMAA_006650	enables	GO:0003824	catalytic activity	ECO:0000323	IEA	GO_REF:0000043	UniProtKB-KW:KW-0021	441960	UniProt		F
B6QU79	PMAA_006650	enables	GO:0003872	6-phosphofructokinase activity	ECO:0000501	IEA	GO_REF:0000003	EC:2.7.1.11	441960	UniProt		F
B6QU79	PMAA_006650	part_of	GO:0005737	cytoplasm	ECO:0000323	IEA	GO_REF:0000044	UniProtKB-SubCell:SL-0086	441960	UniProt		C
B6QU79	PMAA_006650	involved_in	GO:0006096	glycolytic process	ECO:0000256	IEA	GO_REF:0000104	UniRule:UR000166259	441960	UniProt		P
B6QU79	PMAA_006650	part_of	GO:0005737	cytoplasm	ECO:0000256	IEA	GO_REF:0000104	UniRule:UR000166259	441960	UniProt		C
B6QU79	PMAA_006650	enables	GO:0003872	6-phosphofructokinase activity	ECO:0000256	IEA	GO_REF:0000104	UniRule:UR000166259	441960	UniProt		F
B6QU79	PMAA_006650	involved_in	GO:0061615	glycolytic process through fructose-6-phosphate	ECO:0000366	IEA	GO_REF:0000108	GO:0003872	441960	GOC		P
B6QU79	PMAA_006650	involved_in	GO:0061615	glycolytic process through fructose-6-phosphate	ECO:0000366	IEA	GO_REF:0000108	GO:0003872	441960	GOC		P
B6QU79	PMAA_006650	involved_in	GO:0061615	glycolytic process through fructose-6-phosphate	ECO:0000366	IEA	GO_REF:0000108	GO:0003872	441960	GOC		P
B6QU79	PMAA_006650	involved_in	GO:0006096	glycolytic process	ECO:0000322	IEA	GO_REF:0000041	UniPathway:UPA00109	441960	UniProt		P
A0A093VEB8	GQ26_0071920	enables	GO:0022857	transmembrane transporter activity	ECO:0000256	IEA	GO_REF:0000002	InterPro:IPR011701|InterPro:IPR020846	1077442	InterPro		F
A0A093VEB8	GQ26_0071920	involved_in	GO:0055085	transmembrane transport	ECO:0000256	IEA	GO_REF:0000002	InterPro:IPR011701	1077442	InterPro		P
A0A093VEB8	GQ26_0071920	enables	GO:0016740	transferase activity	ECO:0000323	IEA	GO_REF:0000043	UniProtKB-KW:KW-0808	1077442	UniProt		F
A0A093VEB8	GQ26_0071920	part_of	GO:0031225	anchored component of membrane	ECO:0000323	IEA	GO_REF:0000043	UniProtKB-KW:KW-0336	1077442	UniProt		C
A0A093VEB8	GQ26_0071920	part_of	GO:0016021	integral component of membrane	ECO:0000323	IEA	GO_REF:0000043	UniProtKB-KW:KW-0812	1077442	UniProt		C
A0A093VEB8	GQ26_0071920	part_of	GO:0016020	membrane	ECO:0000323	IEA	GO_REF:0000043	UniProtKB-KW:KW-0472	1077442	UniProt		C
A0A093VEB8	GQ26_0071920	part_of	GO:0005886	plasma membrane	ECO:0000323	IEA	GO_REF:0000044	UniProtKB-SubCell:SL-0039	1077442	UniProt		C
B6QC04	PMAA_075950	involved_in	GO:0000425	pexophagy	ECO:0000265	IEA	GO_REF:0000107	UniProtKB:P16140|sgd:YBR127C	441960	EnsemblFungi		P
B6QC04	PMAA_075950	involved_in	GO:0006874	cellular calcium ion homeostasis	ECO:0000265	IEA	GO_REF:0000107	UniProtKB:P16140|sgd:YBR127C	441960	EnsemblFungi		P
B6QC04	PMAA_075950	involved_in	GO:0007035	vacuolar acidification	ECO:0000265	IEA	GO_REF:0000107	UniProtKB:P16140|sgd:YBR127C	441960	EnsemblFungi		P
B6QC04	PMAA_075950	part_of	GO:0010494	cytoplasmic stress granule	ECO:0000265	IEA	GO_REF:0000107	UniProtKB:P16140|sgd:YBR127C	441960	EnsemblFungi		C
B6QC04	PMAA_075950	part_of	GO:0000221	vacuolar proton-transporting V-type ATPase, V1 domain	ECO:0000265	IEA	GO_REF:0000107	UniProtKB:P16140|sgd:YBR127C	441960	EnsemblFungi		C
B6QC04	PMAA_075950	part_of	GO:0000329	fungal-type vacuole membrane	ECO:0000265	IEA	GO_REF:0000107	UniProtKB:P16140|sgd:YBR127C	441960	EnsemblFungi		C
B6QC04	PMAA_075950	enables	GO:0046961	proton-transporting ATPase activity, rotational mechanism	ECO:0000265	IEA	GO_REF:0000107	UniProtKB:P16140|sgd:YBR127C	441960	EnsemblFungi		F
B6QC04	PMAA_075950	involved_in	GO:0055085	transmembrane transport	ECO:0000265	IEA	GO_REF:0000107	UniProtKB:P16140|sgd:YBR127C	441960	EnsemblFungi		P
B6QC04	PMAA_075950	involved_in	GO:1902906	proteasome storage granule assembly	ECO:0000265	IEA	GO_REF:0000107	UniProtKB:P16140|sgd:YBR127C	441960	EnsemblFungi		P
B6QC04	PMAA_075950	part_of	GO:1990816	vacuole-mitochondrion membrane contact site	ECO:0000265	IEA	GO_REF:0000107	UniProtKB:P16140|sgd:YBR127C	441960	EnsemblFungi		C
B6QC04	PMAA_075950	part_of	GO:0033180	proton-transporting V-type ATPase, V1 domain	ECO:0000256	IEA	GO_REF:0000002	InterPro:IPR005723	441960	InterPro		C
B6QC04	PMAA_075950	involved_in	GO:0046034	ATP metabolic process	ECO:0000256	IEA	GO_REF:0000002	InterPro:IPR004100	441960	InterPro		P
B6QC04	PMAA_075950	involved_in	GO:1902600	proton transmembrane transport	ECO:0000256	IEA	GO_REF:0000002	InterPro:IPR004100|InterPro:IPR005723	441960	InterPro		P
B6QC04	PMAA_075950	enables	GO:0005524	ATP binding	ECO:0000256	IEA	GO_REF:0000002	InterPro:IPR000194|InterPro:IPR020003	441960	InterPro		F
B6QC04	PMAA_075950	involved_in	GO:0006811	ion transport	ECO:0000323	IEA	GO_REF:0000043	UniProtKB-KW:KW-0406	441960	UniProt		P
B6QPX9	PMAA_040420	enables	GO:0004410	homocitrate synthase activity	ECO:0000265	IEA	GO_REF:0000107	UniProtKB:Q9Y823|PomBase:SPBC1105.02c.1:pep	441960	EnsemblFungi		F
B6QPX9	PMAA_040420	involved_in	GO:0009085	lysine biosynthetic process	ECO:0000265	IEA	GO_REF:0000107	UniProtKB:Q9Y823|PomBase:SPBC1105.02c.1:pep	441960	EnsemblFungi		P
B6QPX9	PMAA_040420	involved_in	GO:0019878	lysine biosynthetic process via aminoadipic acid	ECO:0000265	IEA	GO_REF:0000107	UniProtKB:Q9Y823|PomBase:SPBC1105.02c.1:pep	441960	EnsemblFungi		P
B6QPX9	PMAA_040420	enables	GO:0004410	homocitrate synthase activity	ECO:0000256	IEA	GO_REF:0000002	InterPro:IPR011872	441960	InterPro		F
B6QPX9	PMAA_040420	involved_in	GO:0019752	carboxylic acid metabolic process	ECO:0000256	IEA	GO_REF:0000002	InterPro:IPR002034|InterPro:IPR011872	441960	InterPro		P
B6QPX9	PMAA_040420	involved_in	GO:0019878	lysine biosynthetic process via aminoadipic acid	ECO:0000256	IEA	GO_REF:0000002	InterPro:IPR011872	441960	InterPro		P
B6QPX9	PMAA_040420	enables	GO:0003824	catalytic activity	ECO:0000256	IEA	GO_REF:0000002	InterPro:IPR000891|InterPro:IPR013785	441960	InterPro		F
B6QPX9	PMAA_040420	enables	GO:0046912	transferase activity, transferring acyl groups, acyl groups converted into alkyl on transfer	ECO:0000256	IEA	GO_REF:0000002	InterPro:IPR002034|InterPro:IPR011872	441960	InterPro		F
B6QPX9	PMAA_040420	enables	GO:0016740	transferase activity	ECO:0000323	IEA	GO_REF:0000043	UniProtKB-KW:KW-0808	441960	UniProt		F
B6QRM8	PMAA_048370	involved_in	GO:0016192	vesicle-mediated transport	ECO:0000265	IEA	GO_REF:0000107	UniProtKB:P39958|sgd:YER136W	441960	EnsemblFungi		P
B6QRM8	PMAA_048370	enables	GO:0005093	Rab GDP-dissociation inhibitor activity	ECO:0000265	IEA	GO_REF:0000107	UniProtKB:P39958|sgd:YER136W	441960	EnsemblFungi		F
B6QRM8	PMAA_048370	enables	GO:0005092	GDP-dissociation inhibitor activity	ECO:0000256	IEA	GO_REF:0000002	InterPro:IPR018203	441960	InterPro		F
B6QRM8	PMAA_048370	enables	GO:0005093	Rab GDP-dissociation inhibitor activity	ECO:0000256	IEA	GO_REF:0000002	InterPro:IPR000806	441960	InterPro		F
B6QRM8	PMAA_048370	involved_in	GO:0007264	small GTPase mediated signal transduction	ECO:0000256	IEA	GO_REF:0000002	InterPro:IPR018203	441960	InterPro		P
B6QRM8	PMAA_048370	involved_in	GO:0015031	protein transport	ECO:0000256	IEA	GO_REF:0000002	InterPro:IPR000806	441960	InterPro		P
B6QRM8	PMAA_048370	involved_in	GO:0050790	regulation of catalytic activity	ECO:0000366	IEA	GO_REF:0000108	GO:0005093	441960	GOC		P
B6QRM8	PMAA_048370	involved_in	GO:0050790	regulation of catalytic activity	ECO:0000366	IEA	GO_REF:0000108	GO:0005092	441960	GOC		P
B6QRM8	PMAA_048370	involved_in	GO:0050790	regulation of catalytic activity	ECO:0000366	IEA	GO_REF:0000108	GO:0005093	441960	GOC		P
B6QRM8	PMAA_048370	involved_in	GO:0016192	vesicle-mediated transport	ECO:0000265	IEA	GO_REF:0000107	UniProtKB:P39958|sgd:YER136W	441960	EnsemblFungi		P
B6QRM8	PMAA_048370	enables	GO:0005093	Rab GDP-dissociation inhibitor activity	ECO:0000265	IEA	GO_REF:0000107	UniProtKB:P39958|sgd:YER136W	441960	EnsemblFungi		F
B6QRM8	PMAA_048370	enables	GO:0005092	GDP-dissociation inhibitor activity	ECO:0000256	IEA	GO_REF:0000002	InterPro:IPR018203	441960	InterPro		F
B6QRM8	PMAA_048370	enables	GO:0005093	Rab GDP-dissociation inhibitor activity	ECO:0000256	IEA	GO_REF:0000002	InterPro:IPR000806	441960	InterPro		F
B6QRM8	PMAA_048370	involved_in	GO:0007264	small GTPase mediated signal transduction	ECO:0000256	IEA	GO_REF:0000002	InterPro:IPR018203	441960	InterPro		P
B6QRM8	PMAA_048370	involved_in	GO:0015031	protein transport	ECO:0000256	IEA	GO_REF:0000002	InterPro:IPR000806	441960	InterPro		P
B6QRM8	PMAA_048370	involved_in	GO:0050790	regulation of catalytic activity	ECO:0000366	IEA	GO_REF:0000108	GO:0005093	441960	GOC		P
B6QRM8	PMAA_048370	involved_in	GO:0050790	regulation of catalytic activity	ECO:0000366	IEA	GO_REF:0000108	GO:0005092	441960	GOC		P
B6QRM8	PMAA_048370	involved_in	GO:0050790	regulation of catalytic activity	ECO:0000366	IEA	GO_REF:0000108	GO:0005093	441960	GOC		P
A0A093VA38	GQ26_0171210	enables	GO:0016746	transferase activity, transferring acyl groups	ECO:0000256	IEA	GO_REF:0000002	InterPro:IPR000542	1077442	InterPro		F
A0A093VA38	GQ26_0171210	enables	GO:0016746	transferase activity, transferring acyl groups	ECO:0000323	IEA	GO_REF:0000043	UniProtKB-KW:KW-0012	1077442	UniProt		F
A0A093VA38	GQ26_0171210	enables	GO:0016740	transferase activity	ECO:0000323	IEA	GO_REF:0000043	UniProtKB-KW:KW-0808	1077442	UniProt		F
A0A093VDA1	GQ26_0271230	enables	GO:0004739	pyruvate dehydrogenase (acetyl-transferring) activity	ECO:0000256	IEA	GO_REF:0000002	InterPro:IPR027110	1077442	InterPro		F
A0A093VDA1	GQ26_0271230	enables	GO:0003824	catalytic activity	ECO:0000256	IEA	GO_REF:0000002	InterPro:IPR009014	1077442	InterPro		F
A0A093VDA1	GQ26_0271230	involved_in	GO:0006086	acetyl-CoA biosynthetic process from pyruvate	ECO:0000256	IEA	GO_REF:0000002	InterPro:IPR027110	1077442	InterPro		P
A0A093VDA1	GQ26_0271230	involved_in	GO:0055114	oxidation-reduction process	ECO:0000323	IEA	GO_REF:0000043	UniProtKB-KW:KW-0560	1077442	UniProt		P
A0A093VDA1	GQ26_0271230	enables	GO:0016491	oxidoreductase activity	ECO:0000323	IEA	GO_REF:0000043	UniProtKB-KW:KW-0560	1077442	UniProt		F
A0A093VDA1	GQ26_0271230	enables	GO:0004739	pyruvate dehydrogenase (acetyl-transferring) activity	ECO:0000501	IEA	GO_REF:0000003	EC:1.2.4.1	1077442	UniProt		F
A0A093VDA1	GQ26_0271230	enables	GO:0004739	pyruvate dehydrogenase (acetyl-transferring) activity	ECO:0000256	IEA	GO_REF:0000104	UniRule:UR000503762	1077442	UniProt		F
A0A093V9U2	GQ26_0170430	involved_in	GO:0042254	ribosome biogenesis	ECO:0000256	IEA	GO_REF:0000002	InterPro:IPR004037	1077442	InterPro		P
A0A093V9U2	GQ26_0170430	part_of	GO:1990904	ribonucleoprotein complex	ECO:0000256	IEA	GO_REF:0000002	InterPro:IPR004037	1077442	InterPro		C
A0A093V9U2	GQ26_0170430	part_of	GO:0005840	ribosome	ECO:0000323	IEA	GO_REF:0000043	UniProtKB-KW:KW-0689	1077442	UniProt		C
A0A093V9U2	GQ26_0170430	part_of	GO:0016020	membrane	ECO:0000323	IEA	GO_REF:0000043	UniProtKB-KW:KW-0472	1077442	UniProt		C
A0A093V9U2	GQ26_0170430	involved_in	GO:0015031	protein transport	ECO:0000323	IEA	GO_REF:0000043	UniProtKB-KW:KW-0653	1077442	UniProt		P
B6QFZ9	PMAA_083900	involved_in	GO:0042819	vitamin B6 biosynthetic process	ECO:0000256	IEA	GO_REF:0000002	InterPro:IPR001852	441960	InterPro		P
B6QFZ9	PMAA_083900	enables	GO:0003824	catalytic activity	ECO:0000256	IEA	GO_REF:0000002	InterPro:IPR011060|InterPro:IPR013785	441960	InterPro		F
B6QFZ9	PMAA_083900	involved_in	GO:0042823	pyridoxal phosphate biosynthetic process	ECO:0000256	IEA	GO_REF:0000002	InterPro:IPR001852	441960	InterPro		P
A0A093VC17	GQ26_0151970	involved_in	GO:0016192	vesicle-mediated transport	ECO:0000256	IEA	GO_REF:0000002	InterPro:IPR010989	1077442	InterPro		P
A0A093VC17	GQ26_0151970	part_of	GO:0016020	membrane	ECO:0000256	IEA	GO_REF:0000002	InterPro:IPR006011|InterPro:IPR010989	1077442	InterPro		C
A0A093VC17	GQ26_0151970	part_of	GO:0016020	membrane	ECO:0000323	IEA	GO_REF:0000043	UniProtKB-KW:KW-0472	1077442	UniProt		C
A0A093VC17	GQ26_0151970	part_of	GO:0016021	integral component of membrane	ECO:0000323	IEA	GO_REF:0000043	UniProtKB-KW:KW-0812	1077442	UniProt		C
A0A093V6M0	GQ26_0450200	part_of	GO:0005840	ribosome	ECO:0000256	IEA	GO_REF:0000002	InterPro:IPR000589|InterPro:IPR012606	1077442	InterPro		C
A0A093V6M0	GQ26_0450200	involved_in	GO:0006412	translation	ECO:0000256	IEA	GO_REF:0000002	InterPro:IPR000589|InterPro:IPR012606	1077442	InterPro		P
A0A093V6M0	GQ26_0450200	enables	GO:0003735	structural constituent of ribosome	ECO:0000256	IEA	GO_REF:0000002	InterPro:IPR000589|InterPro:IPR012606	1077442	InterPro		F
A0A093V6M0	GQ26_0450200	part_of	GO:0005840	ribosome	ECO:0000323	IEA	GO_REF:0000043	UniProtKB-KW:KW-0689	1077442	UniProt		C
A0A093VNF1	GQ26_0132440	enables	GO:0003938	IMP dehydrogenase activity	ECO:0000256	IEA	GO_REF:0000002	InterPro:IPR005990	1077442	InterPro		F
A0A093VNF1	GQ26_0132440	involved_in	GO:0055114	oxidation-reduction process	ECO:0000256	IEA	GO_REF:0000002	InterPro:IPR001093|InterPro:IPR005990|InterPro:IPR015875	1077442	InterPro		P
A0A093VNF1	GQ26_0132440	enables	GO:0003824	catalytic activity	ECO:0000256	IEA	GO_REF:0000002	InterPro:IPR001093|InterPro:IPR013785	1077442	InterPro		F
A0A093VNF1	GQ26_0132440	involved_in	GO:0006164	purine nucleotide biosynthetic process	ECO:0000256	IEA	GO_REF:0000002	InterPro:IPR005990	1077442	InterPro		P
A0A093VNF1	GQ26_0132440	enables	GO:0016491	oxidoreductase activity	ECO:0000256	IEA	GO_REF:0000002	InterPro:IPR015875	1077442	InterPro		F
A0A093VNF1	GQ26_0132440	enables	GO:0046872	metal ion binding	ECO:0000323	IEA	GO_REF:0000043	UniProtKB-KW:KW-0479	1077442	UniProt		F
A0A093VNF1	GQ26_0132440	involved_in	GO:0055114	oxidation-reduction process	ECO:0000323	IEA	GO_REF:0000043	UniProtKB-KW:KW-0560	1077442	UniProt		P
A0A093VNF1	GQ26_0132440	part_of	GO:0005737	cytoplasm	ECO:0000323	IEA	GO_REF:0000043	UniProtKB-KW:KW-0963	1077442	UniProt		C
A0A093VNF1	GQ26_0132440	enables	GO:0016491	oxidoreductase activity	ECO:0000323	IEA	GO_REF:0000043	UniProtKB-KW:KW-0560	1077442	UniProt		F
A0A093VNF1	GQ26_0132440	involved_in	GO:0006177	GMP biosynthetic process	ECO:0000323	IEA	GO_REF:0000043	UniProtKB-KW:KW-0332	1077442	UniProt		P
A0A093VNF1	GQ26_0132440	involved_in	GO:0006164	purine nucleotide biosynthetic process	ECO:0000323	IEA	GO_REF:0000043	UniProtKB-KW:KW-0658	1077442	UniProt		P
A0A093VNF1	GQ26_0132440	enables	GO:0003938	IMP dehydrogenase activity	ECO:0000501	IEA	GO_REF:0000003	EC:1.1.1.205	1077442	UniProt		F
A0A093VNF1	GQ26_0132440	part_of	GO:0005737	cytoplasm	ECO:0000323	IEA	GO_REF:0000044	UniProtKB-SubCell:SL-0086	1077442	UniProt		C
A0A093VNF1	GQ26_0132440	enables	GO:0003938	IMP dehydrogenase activity	ECO:0000256	IEA	GO_REF:0000104	UniRule:UR000336911	1077442	UniProt		F
A0A093VNF1	GQ26_0132440	enables	GO:0046872	metal ion binding	ECO:0000256	IEA	GO_REF:0000104	UniRule:UR000336911	1077442	UniProt		F
A0A093VNF1	GQ26_0132440	involved_in	GO:0006177	GMP biosynthetic process	ECO:0000256	IEA	GO_REF:0000104	UniRule:UR000336911	1077442	UniProt		P
A0A093VNF1	GQ26_0132440	enables	GO:0000166	nucleotide binding	ECO:0000256	IEA	GO_REF:0000104	UniRule:UR000336911	1077442	UniProt		F
A0A093VNF1	GQ26_0132440	part_of	GO:0005737	cytoplasm	ECO:0000256	IEA	GO_REF:0000104	UniRule:UR000336911	1077442	UniProt		C
A0A093US28	GQ26_0380540	part_of	GO:0005840	ribosome	ECO:0000256	IEA	GO_REF:0000002	InterPro:IPR000911|InterPro:IPR020783	1077442	InterPro		C
A0A093US28	GQ26_0380540	involved_in	GO:0006412	translation	ECO:0000256	IEA	GO_REF:0000002	InterPro:IPR000911|InterPro:IPR020783	1077442	InterPro		P
A0A093US28	GQ26_0380540	enables	GO:0003735	structural constituent of ribosome	ECO:0000256	IEA	GO_REF:0000002	InterPro:IPR000911|InterPro:IPR020783	1077442	InterPro		F
A0A093US28	GQ26_0380540	part_of	GO:0005840	ribosome	ECO:0000323	IEA	GO_REF:0000043	UniProtKB-KW:KW-0689	1077442	UniProt		C
B6Q3I2	PMAA_019840	part_of	GO:0005840	ribosome	ECO:0000256	IEA	GO_REF:0000002	InterPro:IPR001141|InterPro:IPR018262	441960	InterPro		C
B6Q3I2	PMAA_019840	involved_in	GO:0006412	translation	ECO:0000256	IEA	GO_REF:0000002	InterPro:IPR001141|InterPro:IPR018262	441960	InterPro		P
B6Q3I2	PMAA_019840	enables	GO:0003735	structural constituent of ribosome	ECO:0000256	IEA	GO_REF:0000002	InterPro:IPR001141|InterPro:IPR018262	441960	InterPro		F
B6Q3I2	PMAA_019840	part_of	GO:0005840	ribosome	ECO:0000323	IEA	GO_REF:0000043	UniProtKB-KW:KW-0689	441960	UniProt		C
B6QQF9	PMAA_041280	involved_in	GO:0005975	carbohydrate metabolic process	ECO:0000256	IEA	GO_REF:0000002	InterPro:IPR000146|InterPro:IPR020548	441960	InterPro		P
B6QQF9	PMAA_041280	enables	GO:0042132	fructose 1,6-bisphosphate 1-phosphatase activity	ECO:0000256	IEA	GO_REF:0000002	InterPro:IPR028343	441960	InterPro		F
B6QQF9	PMAA_041280	enables	GO:0016791	phosphatase activity	ECO:0000256	IEA	GO_REF:0000002	InterPro:IPR000146	441960	InterPro		F
B6QQF9	PMAA_041280	enables	GO:0042578	phosphoric ester hydrolase activity	ECO:0000256	IEA	GO_REF:0000002	InterPro:IPR020548	441960	InterPro		F
B6QQF9	PMAA_041280	involved_in	GO:0005975	carbohydrate metabolic process	ECO:0000323	IEA	GO_REF:0000043	UniProtKB-KW:KW-0119	441960	UniProt		P
B6QQF9	PMAA_041280	enables	GO:0016787	hydrolase activity	ECO:0000323	IEA	GO_REF:0000043	UniProtKB-KW:KW-0378	441960	UniProt		F
B6QQF9	PMAA_041280	involved_in	GO:0016311	dephosphorylation	ECO:0000366	IEA	GO_REF:0000108	GO:0042132	441960	GOC		P
B6QQF9	PMAA_041280	involved_in	GO:0016311	dephosphorylation	ECO:0000366	IEA	GO_REF:0000108	GO:0016791	441960	GOC		P
B6QHZ6	PMAA_095950	enables	GO:0016651	oxidoreductase activity, acting on NAD(P)H	ECO:0000256	IEA	GO_REF:0000002	InterPro:IPR010228|InterPro:IPR015405	441960	InterPro		F
B6QHZ6	PMAA_095950	involved_in	GO:0042773	ATP synthesis coupled electron transport	ECO:0000256	IEA	GO_REF:0000002	InterPro:IPR000283	441960	InterPro		P
B6QHZ6	PMAA_095950	involved_in	GO:0055114	oxidation-reduction process	ECO:0000256	IEA	GO_REF:0000002	InterPro:IPR000283|InterPro:IPR006656|InterPro:IPR006963|InterPro:IPR010228|InterPro:IPR015405|InterPro:IPR019574	441960	InterPro		P
B6QHZ6	PMAA_095950	enables	GO:0008137	NADH dehydrogenase (ubiquinone) activity	ECO:0000256	IEA	GO_REF:0000002	InterPro:IPR000283	441960	InterPro		F
B6QHZ6	PMAA_095950	enables	GO:0009055	electron transfer activity	ECO:0000256	IEA	GO_REF:0000002	InterPro:IPR001041|InterPro:IPR036010	441960	InterPro		F
B6QHZ6	PMAA_095950	part_of	GO:0016020	membrane	ECO:0000256	IEA	GO_REF:0000002	InterPro:IPR000283	441960	InterPro		C
B6QHZ6	PMAA_095950	enables	GO:0016491	oxidoreductase activity	ECO:0000256	IEA	GO_REF:0000002	InterPro:IPR006656|InterPro:IPR006963|InterPro:IPR019574	441960	InterPro		F
B6QHZ6	PMAA_095950	enables	GO:0051536	iron-sulfur cluster binding	ECO:0000256	IEA	GO_REF:0000002	InterPro:IPR001041|InterPro:IPR010228|InterPro:IPR015405|InterPro:IPR036010	441960	InterPro		F
A0A093VF10	GQ26_0122400	involved_in	GO:0055114	oxidation-reduction process	ECO:0000256	IEA	GO_REF:0000002	InterPro:IPR005097	1077442	InterPro		P
A0A093VF10	GQ26_0122400	enables	GO:0016491	oxidoreductase activity	ECO:0000256	IEA	GO_REF:0000002	InterPro:IPR005097	1077442	InterPro		F
B6QFF4	PMAA_081970	enables	GO:0005525	GTP binding	ECO:0000256	IEA	GO_REF:0000002	InterPro:IPR016491|InterPro:IPR030379	441960	InterPro		F
B6QFF4	PMAA_081970	enables	GO:0005525	GTP binding	ECO:0000323	IEA	GO_REF:0000043	UniProtKB-KW:KW-0342	441960	UniProt		F
B6QFF4	PMAA_081970	enables	GO:0000166	nucleotide binding	ECO:0000323	IEA	GO_REF:0000043	UniProtKB-KW:KW-0547	441960	UniProt		F
B6QET0	PMAA_080350	enables	GO:0004812	aminoacyl-tRNA ligase activity	ECO:0000256	IEA	GO_REF:0000002	InterPro:IPR002314|InterPro:IPR012947	441960	InterPro		F
B6QET0	PMAA_080350	enables	GO:0004829	threonine-tRNA ligase activity	ECO:0000256	IEA	GO_REF:0000002	InterPro:IPR002320	441960	InterPro		F
B6QET0	PMAA_080350	involved_in	GO:0006418	tRNA aminoacylation for protein translation	ECO:0000256	IEA	GO_REF:0000002	InterPro:IPR002314	441960	InterPro		P
B6QET0	PMAA_080350	involved_in	GO:0043039	tRNA aminoacylation	ECO:0000256	IEA	GO_REF:0000002	InterPro:IPR012947	441960	InterPro		P
B6QET0	PMAA_080350	enables	GO:0000166	nucleotide binding	ECO:0000256	IEA	GO_REF:0000002	InterPro:IPR002314|InterPro:IPR018163	441960	InterPro		F
B6QET0	PMAA_080350	enables	GO:0005524	ATP binding	ECO:0000256	IEA	GO_REF:0000002	InterPro:IPR002314|InterPro:IPR002320|InterPro:IPR012947	441960	InterPro		F
B6QET0	PMAA_080350	part_of	GO:0005737	cytoplasm	ECO:0000256	IEA	GO_REF:0000002	InterPro:IPR002320	441960	InterPro		C
B6QET0	PMAA_080350	involved_in	GO:0006435	threonyl-tRNA aminoacylation	ECO:0000256	IEA	GO_REF:0000002	InterPro:IPR002320	441960	InterPro		P
B6QET0	PMAA_080350	enables	GO:0004812	aminoacyl-tRNA ligase activity	ECO:0000323	IEA	GO_REF:0000043	UniProtKB-KW:KW-0030	441960	UniProt		F
A0A093UYV4	GQ26_0400770	part_of	GO:0016021	integral component of membrane	ECO:0000256	IEA	GO_REF:0000002	InterPro:IPR005344	1077442	InterPro		C
A0A093UYV4	GQ26_0400770	part_of	GO:0016021	integral component of membrane	ECO:0000323	IEA	GO_REF:0000043	UniProtKB-KW:KW-0812	1077442	UniProt		C
A0A093UYV4	GQ26_0400770	part_of	GO:0016020	membrane	ECO:0000323	IEA	GO_REF:0000043	UniProtKB-KW:KW-0472	1077442	UniProt		C
B6QVF4	PMAA_012300	enables	GO:0046872	metal ion binding	ECO:0000256	IEA	GO_REF:0000002	InterPro:IPR011761	441960	InterPro		F
B6QVF4	PMAA_012300	enables	GO:0004637	phosphoribosylamine-glycine ligase activity	ECO:0000256	IEA	GO_REF:0000002	InterPro:IPR000115|InterPro:IPR020560|InterPro:IPR020562|InterPro:IPR037123	441960	InterPro		F
B6QVF4	PMAA_012300	enables	GO:0004641	phosphoribosylformylglycinamidine cyclo-ligase activity	ECO:0000256	IEA	GO_REF:0000002	InterPro:IPR004733	441960	InterPro		F
B6QVF4	PMAA_012300	enables	GO:0005524	ATP binding	ECO:0000256	IEA	GO_REF:0000002	InterPro:IPR011761|InterPro:IPR013815	441960	InterPro		F
B6QVF4	PMAA_012300	involved_in	GO:0006189	'de novo' IMP biosynthetic process	ECO:0000256	IEA	GO_REF:0000002	InterPro:IPR004733	441960	InterPro		P
B6QVF4	PMAA_012300	involved_in	GO:0009113	purine nucleobase biosynthetic process	ECO:0000256	IEA	GO_REF:0000002	InterPro:IPR000115|InterPro:IPR020560|InterPro:IPR020562|InterPro:IPR037123	441960	InterPro		P
B6QVF4	PMAA_012300	enables	GO:0000166	nucleotide binding	ECO:0000323	IEA	GO_REF:0000043	UniProtKB-KW:KW-0547	441960	UniProt		F
B6QVF4	PMAA_012300	enables	GO:0005524	ATP binding	ECO:0000323	IEA	GO_REF:0000043	UniProtKB-KW:KW-0067	441960	UniProt		F
B6QVF4	PMAA_012300	enables	GO:0000166	nucleotide binding	ECO:0000256	IEA	GO_REF:0000104	UniRule:UR000414645	441960	UniProt		F
B6QVF4	PMAA_012300	enables	GO:0005524	ATP binding	ECO:0000256	IEA	GO_REF:0000104	UniRule:UR000414645	441960	UniProt		F
A0A093V0W2	GQ26_0340740	involved_in	GO:0055114	oxidation-reduction process	ECO:0000256	IEA	GO_REF:0000002	InterPro:IPR006076	1077442	InterPro		P
A0A093V0W2	GQ26_0340740	enables	GO:0003676	nucleic acid binding	ECO:0000256	IEA	GO_REF:0000002	InterPro:IPR000504|InterPro:IPR003954|InterPro:IPR035979	1077442	InterPro		F
A0A093V0W2	GQ26_0340740	enables	GO:0003723	RNA binding	ECO:0000256	IEA	GO_REF:0000002	InterPro:IPR002004|InterPro:IPR006515|InterPro:IPR036053	1077442	InterPro		F
A0A093V0W2	GQ26_0340740	enables	GO:0016491	oxidoreductase activity	ECO:0000256	IEA	GO_REF:0000002	InterPro:IPR006076	1077442	InterPro		F
A0A093V0W2	GQ26_0340740	enables	GO:0003723	RNA binding	ECO:0000323	IEA	GO_REF:0000043	UniProtKB-KW:KW-0694	1077442	UniProt		F
A0A093V0W2	GQ26_0340740	enables	GO:0003723	RNA binding	ECO:0000256	IEA	GO_REF:0000104	UniRule:UR000414619	1077442	UniProt		F
A0A093XYT3	GQ26_0071560	enables	GO:0004412	homoserine dehydrogenase activity	ECO:0000256	IEA	GO_REF:0000002	InterPro:IPR022697	1077442	InterPro		F
A0A093XYT3	GQ26_0071560	enables	GO:0050661	NADP binding	ECO:0000256	IEA	GO_REF:0000002	InterPro:IPR005106	1077442	InterPro		F
A0A093XYT3	GQ26_0071560	involved_in	GO:0055114	oxidation-reduction process	ECO:0000256	IEA	GO_REF:0000002	InterPro:IPR001342|InterPro:IPR005106|InterPro:IPR019811	1077442	InterPro		P
A0A093XYT3	GQ26_0071560	involved_in	GO:0006520	cellular amino acid metabolic process	ECO:0000256	IEA	GO_REF:0000002	InterPro:IPR001342|InterPro:IPR019811	1077442	InterPro		P
A0A093XYT3	GQ26_0071560	enables	GO:0016491	oxidoreductase activity	ECO:0000256	IEA	GO_REF:0000002	InterPro:IPR005106	1077442	InterPro		F
A0A093XYT3	GQ26_0071560	involved_in	GO:0008652	cellular amino acid biosynthetic process	ECO:0000323	IEA	GO_REF:0000043	UniProtKB-KW:KW-0028	1077442	UniProt		P
A0A093XYT3	GQ26_0071560	involved_in	GO:0009088	threonine biosynthetic process	ECO:0000323	IEA	GO_REF:0000043	UniProtKB-KW:KW-0791	1077442	UniProt		P
A0A093XYT3	GQ26_0071560	involved_in	GO:0009097	isoleucine biosynthetic process	ECO:0000323	IEA	GO_REF:0000043	UniProtKB-KW:KW-0412	1077442	UniProt		P
A0A093XYT3	GQ26_0071560	involved_in	GO:0055114	oxidation-reduction process	ECO:0000323	IEA	GO_REF:0000043	UniProtKB-KW:KW-0560	1077442	UniProt		P
A0A093XYT3	GQ26_0071560	involved_in	GO:0009086	methionine biosynthetic process	ECO:0000323	IEA	GO_REF:0000043	UniProtKB-KW:KW-0486	1077442	UniProt		P
A0A093XYT3	GQ26_0071560	enables	GO:0016491	oxidoreductase activity	ECO:0000323	IEA	GO_REF:0000043	UniProtKB-KW:KW-0560	1077442	UniProt		F
A0A093XYT3	GQ26_0071560	involved_in	GO:0009082	branched-chain amino acid biosynthetic process	ECO:0000323	IEA	GO_REF:0000043	UniProtKB-KW:KW-0100	1077442	UniProt		P
A0A093XYT3	GQ26_0071560	enables	GO:0004412	homoserine dehydrogenase activity	ECO:0000501	IEA	GO_REF:0000003	EC:1.1.1.3	1077442	UniProt		F
A0A093XYT3	GQ26_0071560	involved_in	GO:0009088	threonine biosynthetic process	ECO:0000322	IEA	GO_REF:0000041	UniPathway:UPA00050	1077442	UniProt		P
A0A093VIX5	GQ26_0030880	enables	GO:0004601	peroxidase activity	ECO:0000256	IEA	GO_REF:0000002	InterPro:IPR002016|InterPro:IPR002207|InterPro:IPR010255|InterPro:IPR019794	1077442	InterPro		F
A0A093VIX5	GQ26_0030880	enables	GO:0020037	heme binding	ECO:0000256	IEA	GO_REF:0000002	InterPro:IPR002016|InterPro:IPR002207|InterPro:IPR010255	1077442	InterPro		F
A0A093VIX5	GQ26_0030880	involved_in	GO:0055114	oxidation-reduction process	ECO:0000256	IEA	GO_REF:0000002	InterPro:IPR002016|InterPro:IPR002207|InterPro:IPR010255|InterPro:IPR019794	1077442	InterPro		P
A0A093VIX5	GQ26_0030880	involved_in	GO:0006979	response to oxidative stress	ECO:0000256	IEA	GO_REF:0000002	InterPro:IPR002016|InterPro:IPR002207|InterPro:IPR010255	1077442	InterPro		P
A0A093VIX5	GQ26_0030880	involved_in	GO:0055114	oxidation-reduction process	ECO:0000323	IEA	GO_REF:0000043	UniProtKB-KW:KW-0560	1077442	UniProt		P
A0A093VIX5	GQ26_0030880	enables	GO:0004601	peroxidase activity	ECO:0000323	IEA	GO_REF:0000043	UniProtKB-KW:KW-0575	1077442	UniProt		F
A0A093VIX5	GQ26_0030880	enables	GO:0016491	oxidoreductase activity	ECO:0000323	IEA	GO_REF:0000043	UniProtKB-KW:KW-0560	1077442	UniProt		F
A0A093VIX5	GQ26_0030880	enables	GO:0046872	metal ion binding	ECO:0000256	IEA	GO_REF:0000104	UniRule:UR000172777	1077442	UniProt		F
A0A093VIX5	GQ26_0030880	enables	GO:0020037	heme binding	ECO:0000256	IEA	GO_REF:0000104	UniRule:UR000172777	1077442	UniProt		F
A0A093VIX5	GQ26_0030880	involved_in	GO:0098869	cellular oxidant detoxification	ECO:0000366	IEA	GO_REF:0000108	GO:0004601	1077442	GOC		P
A0A093VIX5	GQ26_0030880	involved_in	GO:0098869	cellular oxidant detoxification	ECO:0000366	IEA	GO_REF:0000108	GO:0004601	1077442	GOC		P
B6QNR8	TIF32	part_of	GO:0005852	eukaryotic translation initiation factor 3 complex	ECO:0000256	IEA	GO_REF:0000002	InterPro:IPR027512	441960	InterPro		C
B6QNR8	TIF32	involved_in	GO:0006412	translation	ECO:0000323	IEA	GO_REF:0000043	UniProtKB-KW:KW-0648	441960	UniProt		P
B6QNR8	TIF32	enables	GO:0003743	translation initiation factor activity	ECO:0000323	IEA	GO_REF:0000043	UniProtKB-KW:KW-0396	441960	UniProt		F
B6QNR8	TIF32	involved_in	GO:0006413	translational initiation	ECO:0000323	IEA	GO_REF:0000043	UniProtKB-KW:KW-0396	441960	UniProt		P
B6QNR8	TIF32	enables	GO:0003723	RNA binding	ECO:0000323	IEA	GO_REF:0000043	UniProtKB-KW:KW-0694	441960	UniProt		F
B6QNR8	TIF32	part_of	GO:0005737	cytoplasm	ECO:0000323	IEA	GO_REF:0000043	UniProtKB-KW:KW-0963	441960	UniProt		C
B6QNR8	TIF32	part_of	GO:0005737	cytoplasm	ECO:0000323	IEA	GO_REF:0000044	UniProtKB-SubCell:SL-0086	441960	UniProt		C
B6QNR8	TIF32	part_of	GO:0016282	eukaryotic 43S preinitiation complex	ECO:0000256	IEA	GO_REF:0000104	UniRule:UR000106208	441960	UniProt		C
B6QNR8	TIF32	involved_in	GO:0002183	cytoplasmic translational initiation	ECO:0000256	IEA	GO_REF:0000104	UniRule:UR000106208	441960	UniProt		P
B6QNR8	TIF32	part_of	GO:0033290	eukaryotic 48S preinitiation complex	ECO:0000256	IEA	GO_REF:0000104	UniRule:UR000106208	441960	UniProt		C
B6QNR8	TIF32	enables	GO:0003743	translation initiation factor activity	ECO:0000256	IEA	GO_REF:0000104	UniRule:UR000106208	441960	UniProt		F
B6QNR8	TIF32	involved_in	GO:0001732	formation of cytoplasmic translation initiation complex	ECO:0000256	IEA	GO_REF:0000104	UniRule:UR000106208	441960	UniProt		P
B6QNR8	TIF32	part_of	GO:0005852	eukaryotic translation initiation factor 3 complex	ECO:0000256	IEA	GO_REF:0000104	UniRule:UR000106208	441960	UniProt		C
B6QNR8	TIF32	part_of	GO:0005737	cytoplasm	ECO:0000256	IEA	GO_REF:0000104	UniRule:UR000106208	441960	UniProt		C
B6QNR8	TIF32	enables	GO:0003723	RNA binding	ECO:0000256	IEA	GO_REF:0000104	UniRule:UR000106208	441960	UniProt		F
B6QLL0	PMAA_057700	enables	GO:0004743	pyruvate kinase activity	ECO:0000265	IEA	GO_REF:0000107	UniProtKB:Q10208|PomBase:SPAC4H3.10c.1:pep	441960	EnsemblFungi		F
B6QLL0	PMAA_057700	involved_in	GO:0042866	pyruvate biosynthetic process	ECO:0000265	IEA	GO_REF:0000107	UniProtKB:Q10208|PomBase:SPAC4H3.10c.1:pep	441960	EnsemblFungi		P
B6QLL0	PMAA_057700	involved_in	GO:0061621	canonical glycolysis	ECO:0000265	IEA	GO_REF:0000107	UniProtKB:Q10208|PomBase:SPAC4H3.10c.1:pep	441960	EnsemblFungi		P
B6QLL0	PMAA_057700	enables	GO:0000287	magnesium ion binding	ECO:0000256	IEA	GO_REF:0000002	InterPro:IPR001697|InterPro:IPR015793	441960	InterPro		F
B6QLL0	PMAA_057700	enables	GO:0030955	potassium ion binding	ECO:0000256	IEA	GO_REF:0000002	InterPro:IPR001697|InterPro:IPR015793	441960	InterPro		F
B6QLL0	PMAA_057700	enables	GO:0003824	catalytic activity	ECO:0000256	IEA	GO_REF:0000002	InterPro:IPR015813	441960	InterPro		F
B6QLL0	PMAA_057700	enables	GO:0004743	pyruvate kinase activity	ECO:0000256	IEA	GO_REF:0000002	InterPro:IPR001697|InterPro:IPR015793|InterPro:IPR015806|InterPro:IPR018209	441960	InterPro		F
B6QLL0	PMAA_057700	involved_in	GO:0006096	glycolytic process	ECO:0000256	IEA	GO_REF:0000002	InterPro:IPR001697|InterPro:IPR015793|InterPro:IPR015806|InterPro:IPR018209	441960	InterPro		P
B6QLL0	PMAA_057700	enables	GO:0016740	transferase activity	ECO:0000323	IEA	GO_REF:0000043	UniProtKB-KW:KW-0808	441960	UniProt		F
B6QLL0	PMAA_057700	enables	GO:0016301	kinase activity	ECO:0000323	IEA	GO_REF:0000043	UniProtKB-KW:KW-0418	441960	UniProt		F
B6QLL0	PMAA_057700	involved_in	GO:0006096	glycolytic process	ECO:0000323	IEA	GO_REF:0000043	UniProtKB-KW:KW-0324	441960	UniProt		P
B6QLL0	PMAA_057700	involved_in	GO:0016310	phosphorylation	ECO:0000323	IEA	GO_REF:0000043	UniProtKB-KW:KW-0418	441960	UniProt		P
B6QLL0	PMAA_057700	enables	GO:0004743	pyruvate kinase activity	ECO:0000501	IEA	GO_REF:0000003	EC:2.7.1.40	441960	UniProt		F
B6QLL0	PMAA_057700	involved_in	GO:0006096	glycolytic process	ECO:0000322	IEA	GO_REF:0000041	UniPathway:UPA00109	441960	UniProt		P
A0A093VM36	GQ26_0062700	involved_in	GO:0005975	carbohydrate metabolic process	ECO:0000256	IEA	GO_REF:0000002	InterPro:IPR000322|InterPro:IPR011013	1077442	InterPro		P
A0A093VM36	GQ26_0062700	enables	GO:0003824	catalytic activity	ECO:0000256	IEA	GO_REF:0000002	InterPro:IPR011013	1077442	InterPro		F
A0A093VM36	GQ26_0062700	enables	GO:0004553	hydrolase activity, hydrolyzing O-glycosyl compounds	ECO:0000256	IEA	GO_REF:0000002	InterPro:IPR000322	1077442	InterPro		F
A0A093VM36	GQ26_0062700	enables	GO:0030246	carbohydrate binding	ECO:0000256	IEA	GO_REF:0000002	InterPro:IPR011013	1077442	InterPro		F
A0A093VM36	GQ26_0062700	involved_in	GO:0008152	metabolic process	ECO:0000323	IEA	GO_REF:0000043	UniProtKB-KW:KW-0326	1077442	UniProt		P
A0A093VM36	GQ26_0062700	enables	GO:0016787	hydrolase activity	ECO:0000323	IEA	GO_REF:0000043	UniProtKB-KW:KW-0378	1077442	UniProt		F
A0A093VM36	GQ26_0062700	enables	GO:0016798	hydrolase activity, acting on glycosyl bonds	ECO:0000323	IEA	GO_REF:0000043	UniProtKB-KW:KW-0326	1077442	UniProt		F
A0A093VDX6	GQ26_0132360	involved_in	GO:0000413	protein peptidyl-prolyl isomerization	ECO:0000256	IEA	GO_REF:0000002	InterPro:IPR002130	1077442	InterPro		P
A0A093VDX6	GQ26_0132360	enables	GO:0003755	peptidyl-prolyl cis-trans isomerase activity	ECO:0000256	IEA	GO_REF:0000002	InterPro:IPR002130|InterPro:IPR020892	1077442	InterPro		F
A0A093VDX6	GQ26_0132360	involved_in	GO:0006457	protein folding	ECO:0000256	IEA	GO_REF:0000002	InterPro:IPR020892	1077442	InterPro		P
A0A093VDX6	GQ26_0132360	enables	GO:0003755	peptidyl-prolyl cis-trans isomerase activity	ECO:0000323	IEA	GO_REF:0000043	UniProtKB-KW:KW-0697	1077442	UniProt		F
A0A093VDX6	GQ26_0132360	enables	GO:0016853	isomerase activity	ECO:0000323	IEA	GO_REF:0000043	UniProtKB-KW:KW-0413	1077442	UniProt		F
A0A093VDX6	GQ26_0132360	enables	GO:0003755	peptidyl-prolyl cis-trans isomerase activity	ECO:0000501	IEA	GO_REF:0000003	EC:5.2.1.8	1077442	UniProt		F
A0A093VDX6	GQ26_0132360	enables	GO:0003755	peptidyl-prolyl cis-trans isomerase activity	ECO:0000256	IEA	GO_REF:0000104	UniRule:UR000248790	1077442	UniProt		F
A0A093V467	GQ26_0260510	involved_in	GO:0006457	protein folding	ECO:0000256	IEA	GO_REF:0000002	InterPro:IPR002194|InterPro:IPR012722	1077442	InterPro		P
A0A093V467	GQ26_0260510	enables	GO:0051082	unfolded protein binding	ECO:0000256	IEA	GO_REF:0000002	InterPro:IPR002194|InterPro:IPR012722	1077442	InterPro		F
A0A093V467	GQ26_0260510	enables	GO:0005524	ATP binding	ECO:0000256	IEA	GO_REF:0000002	InterPro:IPR002194|InterPro:IPR002423|InterPro:IPR012722	1077442	InterPro		F
A0A093V467	GQ26_0260510	enables	GO:0000166	nucleotide binding	ECO:0000323	IEA	GO_REF:0000043	UniProtKB-KW:KW-0547	1077442	UniProt		F
A0A093V467	GQ26_0260510	enables	GO:0005524	ATP binding	ECO:0000323	IEA	GO_REF:0000043	UniProtKB-KW:KW-0067	1077442	UniProt		F
A0A093V467	GQ26_0260510	part_of	GO:0005737	cytoplasm	ECO:0000323	IEA	GO_REF:0000043	UniProtKB-KW:KW-0963	1077442	UniProt		C
A0A093V467	GQ26_0260510	part_of	GO:0005737	cytoplasm	ECO:0000323	IEA	GO_REF:0000044	UniProtKB-SubCell:SL-0086	1077442	UniProt		C
B6QA80	PMAA_063260	part_of	GO:0034399	nuclear periphery	ECO:0000265	IEA	GO_REF:0000107	UniProtKB:O60100|PomBase:SPBC14F5.03c.1:pep	441960	EnsemblFungi		C
B6QA80	PMAA_063260	involved_in	GO:0006606	protein import into nucleus	ECO:0000256	IEA	GO_REF:0000002	InterPro:IPR040122	441960	InterPro		P
B6QA80	PMAA_063260	involved_in	GO:0006886	intracellular protein transport	ECO:0000256	IEA	GO_REF:0000002	InterPro:IPR001494	441960	InterPro		P
B6QA80	PMAA_063260	enables	GO:0008536	Ran GTPase binding	ECO:0000256	IEA	GO_REF:0000002	InterPro:IPR001494	441960	InterPro		F
A0A093VW46	GQ26_0061460	enables	GO:0000287	magnesium ion binding	ECO:0000256	IEA	GO_REF:0000002	InterPro:IPR005147	1077442	InterPro		F
A0A093VW46	GQ26_0061460	enables	GO:0004826	phenylalanine-tRNA ligase activity	ECO:0000256	IEA	GO_REF:0000002	InterPro:IPR004531|InterPro:IPR005146	1077442	InterPro		F
A0A093VW46	GQ26_0061460	involved_in	GO:0006432	phenylalanyl-tRNA aminoacylation	ECO:0000256	IEA	GO_REF:0000002	InterPro:IPR004531|InterPro:IPR005147	1077442	InterPro		P
A0A093VW46	GQ26_0061460	enables	GO:0000166	nucleotide binding	ECO:0000256	IEA	GO_REF:0000002	InterPro:IPR004531	1077442	InterPro		F
A0A093VW46	GQ26_0061460	enables	GO:0003723	RNA binding	ECO:0000256	IEA	GO_REF:0000002	InterPro:IPR005146|InterPro:IPR005147	1077442	InterPro		F
A0A093VW46	GQ26_0061460	enables	GO:0005524	ATP binding	ECO:0000256	IEA	GO_REF:0000002	InterPro:IPR004531|InterPro:IPR005147	1077442	InterPro		F
A0A093VW46	GQ26_0061460	part_of	GO:0005737	cytoplasm	ECO:0000256	IEA	GO_REF:0000002	InterPro:IPR004531	1077442	InterPro		C
A0A093VW46	GQ26_0061460	enables	GO:0016874	ligase activity	ECO:0000323	IEA	GO_REF:0000043	UniProtKB-KW:KW-0436	1077442	UniProt		F
A0A093UYI4	GQ26_0410840	part_of	GO:0005885	Arp2/3 protein complex	ECO:0000256	IEA	GO_REF:0000002	InterPro:IPR007188|InterPro:IPR034666	1077442	InterPro		C
A0A093UYI4	GQ26_0410840	part_of	GO:0015629	actin cytoskeleton	ECO:0000256	IEA	GO_REF:0000002	InterPro:IPR007188|InterPro:IPR034666	1077442	InterPro		C
A0A093UYI4	GQ26_0410840	involved_in	GO:0030041	actin filament polymerization	ECO:0000256	IEA	GO_REF:0000002	InterPro:IPR034666	1077442	InterPro		P
A0A093UYI4	GQ26_0410840	involved_in	GO:0034314	Arp2/3 complex-mediated actin nucleation	ECO:0000256	IEA	GO_REF:0000002	InterPro:IPR007188|InterPro:IPR034666	1077442	InterPro		P
A0A093UYI4	GQ26_0410840	involved_in	GO:0030833	regulation of actin filament polymerization	ECO:0000256	IEA	GO_REF:0000002	InterPro:IPR007188|InterPro:IPR034666	1077442	InterPro		P
A0A093UYI4	GQ26_0410840	enables	GO:0003779	actin binding	ECO:0000323	IEA	GO_REF:0000043	UniProtKB-KW:KW-0009	1077442	UniProt		F
A0A093UYI4	GQ26_0410840	part_of	GO:0005737	cytoplasm	ECO:0000323	IEA	GO_REF:0000043	UniProtKB-KW:KW-0963	1077442	UniProt		C
A0A093UYI4	GQ26_0410840	part_of	GO:0005856	cytoskeleton	ECO:0000323	IEA	GO_REF:0000043	UniProtKB-KW:KW-0206	1077442	UniProt		C
A0A093UYI4	GQ26_0410840	part_of	GO:0005856	cytoskeleton	ECO:0000323	IEA	GO_REF:0000044	UniProtKB-SubCell:SL-0090	1077442	UniProt		C
B6QIC8	PMAA_097140	enables	GO:0005506	iron ion binding	ECO:0000256	IEA	GO_REF:0000002	InterPro:IPR012220	441960	InterPro		F
B6QIC8	PMAA_097140	involved_in	GO:0006537	glutamate biosynthetic process	ECO:0000256	IEA	GO_REF:0000002	InterPro:IPR002932|InterPro:IPR006005|InterPro:IPR012220	441960	InterPro		P
B6QIC8	PMAA_097140	involved_in	GO:0006807	nitrogen compound metabolic process	ECO:0000256	IEA	GO_REF:0000002	InterPro:IPR006982	441960	InterPro		P
B6QIC8	PMAA_097140	enables	GO:0010181	FMN binding	ECO:0000256	IEA	GO_REF:0000002	InterPro:IPR012220	441960	InterPro		F
B6QIC8	PMAA_097140	enables	GO:0015930	glutamate synthase activity	ECO:0000256	IEA	GO_REF:0000002	InterPro:IPR002932|InterPro:IPR006982	441960	InterPro		F
B6QIC8	PMAA_097140	enables	GO:0016040	glutamate synthase (NADH) activity	ECO:0000256	IEA	GO_REF:0000002	InterPro:IPR012220	441960	InterPro		F
B6QIC8	PMAA_097140	enables	GO:0050660	flavin adenine dinucleotide binding	ECO:0000256	IEA	GO_REF:0000002	InterPro:IPR012220	441960	InterPro		F
B6QIC8	PMAA_097140	involved_in	GO:0055114	oxidation-reduction process	ECO:0000256	IEA	GO_REF:0000002	InterPro:IPR002489|InterPro:IPR002932|InterPro:IPR006005|InterPro:IPR006982|InterPro:IPR023753|InterPro:IPR036485	441960	InterPro		P
B6QIC8	PMAA_097140	enables	GO:0003824	catalytic activity	ECO:0000256	IEA	GO_REF:0000002	InterPro:IPR013785	441960	InterPro		F
B6QIC8	PMAA_097140	enables	GO:0016491	oxidoreductase activity	ECO:0000256	IEA	GO_REF:0000002	InterPro:IPR002489|InterPro:IPR023753|InterPro:IPR036485	441960	InterPro		F
B6QIC8	PMAA_097140	enables	GO:0016638	oxidoreductase activity, acting on the CH-NH2 group of donors	ECO:0000256	IEA	GO_REF:0000002	InterPro:IPR002932	441960	InterPro		F
B6QIC8	PMAA_097140	enables	GO:0016639	oxidoreductase activity, acting on the CH-NH2 group of donors, NAD or NADP as acceptor	ECO:0000256	IEA	GO_REF:0000002	InterPro:IPR006005	441960	InterPro		F
B6QIC8	PMAA_097140	enables	GO:0051536	iron-sulfur cluster binding	ECO:0000256	IEA	GO_REF:0000002	InterPro:IPR009051	441960	InterPro		F
B6QIC8	PMAA_097140	enables	GO:0051538	3 iron, 4 sulfur cluster binding	ECO:0000323	IEA	GO_REF:0000043	UniProtKB-KW:KW-0003	441960	UniProt		F
B6QIC8	PMAA_097140	enables	GO:0051536	iron-sulfur cluster binding	ECO:0000323	IEA	GO_REF:0000043	UniProtKB-KW:KW-0411	441960	UniProt		F
B6QMZ2	PMAA_051440	enables	GO:0003955	NAD(P)H dehydrogenase (quinone) activity	ECO:0000256	IEA	GO_REF:0000002	InterPro:IPR010089	441960	InterPro		F
B6QMZ2	PMAA_051440	enables	GO:0010181	FMN binding	ECO:0000256	IEA	GO_REF:0000002	InterPro:IPR008254|InterPro:IPR010089	441960	InterPro		F
B6QMZ2	PMAA_051440	involved_in	GO:0055114	oxidation-reduction process	ECO:0000366	IEA	GO_REF:0000108	GO:0003955	441960	GOC		P
A0A093UZT2	GQ26_0210230	enables	GO:0016747	transferase activity, transferring acyl groups other than amino-acyl groups	ECO:0000256	IEA	GO_REF:0000002	InterPro:IPR002155|InterPro:IPR020613|InterPro:IPR020615|InterPro:IPR020616|InterPro:IPR020617	1077442	InterPro		F
A0A093UZT2	GQ26_0210230	enables	GO:0003824	catalytic activity	ECO:0000256	IEA	GO_REF:0000002	InterPro:IPR016039	1077442	InterPro		F
A0A093UZT2	GQ26_0210230	enables	GO:0016740	transferase activity	ECO:0000323	IEA	GO_REF:0000043	UniProtKB-KW:KW-0808	1077442	UniProt		F
A0A093UZT2	GQ26_0210230	enables	GO:0016746	transferase activity, transferring acyl groups	ECO:0000323	IEA	GO_REF:0000043	UniProtKB-KW:KW-0012	1077442	UniProt		F
A0A093VE65	GQ26_0250710	enables	GO:0004425	indole-3-glycerol-phosphate synthase activity	ECO:0000256	IEA	GO_REF:0000002	InterPro:IPR001468|InterPro:IPR013798|InterPro:IPR016302	1077442	InterPro		F
A0A093VE65	GQ26_0250710	involved_in	GO:0006568	tryptophan metabolic process	ECO:0000256	IEA	GO_REF:0000002	InterPro:IPR001240|InterPro:IPR001468	1077442	InterPro		P
A0A093VE65	GQ26_0250710	enables	GO:0003824	catalytic activity	ECO:0000256	IEA	GO_REF:0000002	InterPro:IPR011060|InterPro:IPR013785	1077442	InterPro		F
A0A093VE65	GQ26_0250710	enables	GO:0004049	anthranilate synthase activity	ECO:0000256	IEA	GO_REF:0000002	InterPro:IPR016302	1077442	InterPro		F
A0A093VE65	GQ26_0250710	enables	GO:0004640	phosphoribosylanthranilate isomerase activity	ECO:0000256	IEA	GO_REF:0000002	InterPro:IPR001240|InterPro:IPR016302	1077442	InterPro		F
A0A093VE65	GQ26_0250710	involved_in	GO:0008652	cellular amino acid biosynthetic process	ECO:0000323	IEA	GO_REF:0000043	UniProtKB-KW:KW-0028	1077442	UniProt		P
A0A093VE65	GQ26_0250710	enables	GO:0016831	carboxy-lyase activity	ECO:0000323	IEA	GO_REF:0000043	UniProtKB-KW:KW-0210	1077442	UniProt		F
A0A093VE65	GQ26_0250710	enables	GO:0016829	lyase activity	ECO:0000323	IEA	GO_REF:0000043	UniProtKB-KW:KW-0456	1077442	UniProt		F
A0A093VE65	GQ26_0250710	involved_in	GO:0006541	glutamine metabolic process	ECO:0000323	IEA	GO_REF:0000043	UniProtKB-KW:KW-0315	1077442	UniProt		P
A0A093VE65	GQ26_0250710	involved_in	GO:0009073	aromatic amino acid family biosynthetic process	ECO:0000323	IEA	GO_REF:0000043	UniProtKB-KW:KW-0057	1077442	UniProt		P
A0A093VE65	GQ26_0250710	involved_in	GO:0000162	tryptophan biosynthetic process	ECO:0000323	IEA	GO_REF:0000043	UniProtKB-KW:KW-0822	1077442	UniProt		P
A0A093VE65	GQ26_0250710	enables	GO:0016853	isomerase activity	ECO:0000323	IEA	GO_REF:0000043	UniProtKB-KW:KW-0413	1077442	UniProt		F
A0A093VE65	GQ26_0250710	enables	GO:0004640	phosphoribosylanthranilate isomerase activity	ECO:0000501	IEA	GO_REF:0000003	EC:5.3.1.24	1077442	UniProt		F
A0A093VE65	GQ26_0250710	enables	GO:0004049	anthranilate synthase activity	ECO:0000501	IEA	GO_REF:0000003	EC:4.1.3.27	1077442	UniProt		F
A0A093VE65	GQ26_0250710	enables	GO:0004425	indole-3-glycerol-phosphate synthase activity	ECO:0000501	IEA	GO_REF:0000003	EC:4.1.1.48	1077442	UniProt		F
A0A093VE65	GQ26_0250710	enables	GO:0004425	indole-3-glycerol-phosphate synthase activity	ECO:0000256	IEA	GO_REF:0000104	UniRule:UR000128453	1077442	UniProt		F
A0A093VE65	GQ26_0250710	involved_in	GO:0006541	glutamine metabolic process	ECO:0000256	IEA	GO_REF:0000104	UniRule:UR000415630	1077442	UniProt		P
A0A093VE65	GQ26_0250710	enables	GO:0004049	anthranilate synthase activity	ECO:0000256	IEA	GO_REF:0000104	UniRule:UR000128453	1077442	UniProt		F
A0A093VE65	GQ26_0250710	involved_in	GO:0006541	glutamine metabolic process	ECO:0000256	IEA	GO_REF:0000104	UniRule:UR000128453	1077442	UniProt		P
A0A093VE65	GQ26_0250710	enables	GO:0004640	phosphoribosylanthranilate isomerase activity	ECO:0000256	IEA	GO_REF:0000104	UniRule:UR000128453	1077442	UniProt		F
A0A093VE65	GQ26_0250710	involved_in	GO:0000162	tryptophan biosynthetic process	ECO:0000256	IEA	GO_REF:0000104	UniRule:UR000128453	1077442	UniProt		P
A0A093VE65	GQ26_0250710	involved_in	GO:0000162	tryptophan biosynthetic process	ECO:0000322	IEA	GO_REF:0000041	UniPathway:UPA00035	1077442	UniProt		P
B6QRG2	PMAA_046380	enables	GO:0097367	carbohydrate derivative binding	ECO:0000256	IEA	GO_REF:0000002	InterPro:IPR001347	441960	InterPro		F
B6QRG2	PMAA_046380	involved_in	GO:1901137	carbohydrate derivative biosynthetic process	ECO:0000256	IEA	GO_REF:0000002	InterPro:IPR005855	441960	InterPro		P
B6QRG2	PMAA_046380	enables	GO:0004360	glutamine-fructose-6-phosphate transaminase (isomerizing) activity	ECO:0000256	IEA	GO_REF:0000002	InterPro:IPR005855	441960	InterPro		F
B6QRG2	PMAA_046380	involved_in	GO:1901135	carbohydrate derivative metabolic process	ECO:0000256	IEA	GO_REF:0000002	InterPro:IPR001347	441960	InterPro		P
B6QRG2	PMAA_046380	enables	GO:0016740	transferase activity	ECO:0000323	IEA	GO_REF:0000043	UniProtKB-KW:KW-0808	441960	UniProt		F
B6QRG2	PMAA_046380	enables	GO:0008483	transaminase activity	ECO:0000323	IEA	GO_REF:0000043	UniProtKB-KW:KW-0032	441960	UniProt		F
B6Q566	PMAA_031990	enables	GO:0003824	catalytic activity	ECO:0000256	IEA	GO_REF:0000002	InterPro:IPR011234|InterPro:IPR036663	441960	InterPro		F
B6Q566	PMAA_031990	enables	GO:0004334	fumarylacetoacetase activity	ECO:0000256	IEA	GO_REF:0000002	InterPro:IPR005959|InterPro:IPR015377|InterPro:IPR036462	441960	InterPro		F
B6Q566	PMAA_031990	involved_in	GO:0009072	aromatic amino acid family metabolic process	ECO:0000256	IEA	GO_REF:0000002	InterPro:IPR005959|InterPro:IPR015377|InterPro:IPR036462	441960	InterPro		P
B6Q566	PMAA_031990	involved_in	GO:0006559	L-phenylalanine catabolic process	ECO:0000323	IEA	GO_REF:0000043	UniProtKB-KW:KW-0585	441960	UniProt		P
B6Q566	PMAA_031990	enables	GO:0046872	metal ion binding	ECO:0000323	IEA	GO_REF:0000043	UniProtKB-KW:KW-0479	441960	UniProt		F
B6Q566	PMAA_031990	enables	GO:0016787	hydrolase activity	ECO:0000323	IEA	GO_REF:0000043	UniProtKB-KW:KW-0378	441960	UniProt		F
B6Q566	PMAA_031990	involved_in	GO:0006572	tyrosine catabolic process	ECO:0000323	IEA	GO_REF:0000043	UniProtKB-KW:KW-0828	441960	UniProt		P
B6Q566	PMAA_031990	enables	GO:0004334	fumarylacetoacetase activity	ECO:0000501	IEA	GO_REF:0000003	EC:3.7.1.2	441960	UniProt		F
B6Q566	PMAA_031990	enables	GO:0046872	metal ion binding	ECO:0000256	IEA	GO_REF:0000104	UniRule:UR001080787	441960	UniProt		F
B6Q566	PMAA_031990	involved_in	GO:0006559	L-phenylalanine catabolic process	ECO:0000256	IEA	GO_REF:0000104	UniRule:UR001080787	441960	UniProt		P
B6Q566	PMAA_031990	involved_in	GO:0006572	tyrosine catabolic process	ECO:0000256	IEA	GO_REF:0000104	UniRule:UR001080787	441960	UniProt		P
B6Q566	PMAA_031990	enables	GO:0004334	fumarylacetoacetase activity	ECO:0000256	IEA	GO_REF:0000104	UniRule:UR001080787	441960	UniProt		F
B6Q566	PMAA_031990	involved_in	GO:0006559	L-phenylalanine catabolic process	ECO:0000322	IEA	GO_REF:0000041	UniPathway:UPA00139	441960	UniProt		P
B8MJE8	TSTA_046030	involved_in	GO:0000492	box C/D snoRNP assembly	ECO:0000265	IEA	GO_REF:0000107	UniProtKB:Q12464|sgd:YPL235W	441959	EnsemblFungi		P
B8MJE8	TSTA_046030	part_of	GO:0000812	Swr1 complex	ECO:0000265	IEA	GO_REF:0000107	UniProtKB:Q12464|sgd:YPL235W	441959	EnsemblFungi		C
B8MJE8	TSTA_046030	part_of	GO:0005634	nucleus	ECO:0000265	IEA	GO_REF:0000107	UniProtKB:Q12464|sgd:YPL235W	441959	EnsemblFungi		C
B8MJE8	TSTA_046030	involved_in	GO:0006338	chromatin remodeling	ECO:0000265	IEA	GO_REF:0000107	UniProtKB:Q12464|sgd:YPL235W	441959	EnsemblFungi		P
B8MJE8	TSTA_046030	involved_in	GO:0006364	rRNA processing	ECO:0000265	IEA	GO_REF:0000107	UniProtKB:Q12464|sgd:YPL235W	441959	EnsemblFungi		P
B8MJE8	TSTA_046030	part_of	GO:0031011	Ino80 complex	ECO:0000265	IEA	GO_REF:0000107	UniProtKB:Q12464|sgd:YPL235W	441959	EnsemblFungi		C
B8MJE8	TSTA_046030	involved_in	GO:0043486	histone exchange	ECO:0000265	IEA	GO_REF:0000107	UniProtKB:Q12464|sgd:YPL235W	441959	EnsemblFungi		P
B8MJE8	TSTA_046030	part_of	GO:0097255	R2TP complex	ECO:0000265	IEA	GO_REF:0000107	UniProtKB:Q12464|sgd:YPL235W	441959	EnsemblFungi		C
B8MJE8	TSTA_046030	involved_in	GO:0006357	regulation of transcription by RNA polymerase II	ECO:0000265	IEA	GO_REF:0000107	UniProtKB:Q12464|sgd:YPL235W	441959	EnsemblFungi		P
B8MJE8	TSTA_046030	enables	GO:0043138	3'-5' DNA helicase activity	ECO:0000265	IEA	GO_REF:0000107	UniProtKB:Q12464|sgd:YPL235W	441959	EnsemblFungi		F
B8MJE8	TSTA_046030	enables	GO:0043139	5'-3' DNA helicase activity	ECO:0000265	IEA	GO_REF:0000107	UniProtKB:Q12464|sgd:YPL235W	441959	EnsemblFungi		F
B8MJE8	TSTA_046030	enables	GO:0003678	DNA helicase activity	ECO:0000256	IEA	GO_REF:0000002	InterPro:IPR010339	441959	InterPro		F
B8MJE8	TSTA_046030	part_of	GO:0035267	NuA4 histone acetyltransferase complex	ECO:0000256	IEA	GO_REF:0000002	InterPro:IPR037942	441959	InterPro		C
B8MJE8	TSTA_046030	enables	GO:0043139	5'-3' DNA helicase activity	ECO:0000256	IEA	GO_REF:0000002	InterPro:IPR027238|InterPro:IPR037942	441959	InterPro		F
B8MJE8	TSTA_046030	enables	GO:0005524	ATP binding	ECO:0000256	IEA	GO_REF:0000002	InterPro:IPR010339	441959	InterPro		F
B8MJE8	TSTA_046030	part_of	GO:0031011	Ino80 complex	ECO:0000256	IEA	GO_REF:0000002	InterPro:IPR037942	441959	InterPro		C
B8MJE8	TSTA_046030	part_of	GO:0097255	R2TP complex	ECO:0000256	IEA	GO_REF:0000002	InterPro:IPR037942	441959	InterPro		C
B8MJE8	TSTA_046030	involved_in	GO:0006325	chromatin organization	ECO:0000323	IEA	GO_REF:0000043	UniProtKB-KW:KW-0156	441959	UniProt		P
B8MJE8	TSTA_046030	involved_in	GO:0006281	DNA repair	ECO:0000323	IEA	GO_REF:0000043	UniProtKB-KW:KW-0234	441959	UniProt		P
B8MJE8	TSTA_046030	enables	GO:0016787	hydrolase activity	ECO:0000323	IEA	GO_REF:0000043	UniProtKB-KW:KW-0378	441959	UniProt		F
B8MJE8	TSTA_046030	enables	GO:0004386	helicase activity	ECO:0000323	IEA	GO_REF:0000043	UniProtKB-KW:KW-0347	441959	UniProt		F
B8MJE8	TSTA_046030	part_of	GO:0005634	nucleus	ECO:0000323	IEA	GO_REF:0000043	UniProtKB-KW:KW-0539	441959	UniProt		C
B8MJE8	TSTA_046030	enables	GO:0000166	nucleotide binding	ECO:0000323	IEA	GO_REF:0000043	UniProtKB-KW:KW-0547	441959	UniProt		F
B8MJE8	TSTA_046030	involved_in	GO:0006974	cellular response to DNA damage stimulus	ECO:0000323	IEA	GO_REF:0000043	UniProtKB-KW:KW-0227	441959	UniProt		P
B8MJE8	TSTA_046030	enables	GO:0005524	ATP binding	ECO:0000323	IEA	GO_REF:0000043	UniProtKB-KW:KW-0067	441959	UniProt		F
B8MJE8	TSTA_046030	enables	GO:0003678	DNA helicase activity	ECO:0000501	IEA	GO_REF:0000003	EC:3.6.4.12	441959	UniProt		F
B8MJE8	TSTA_046030	part_of	GO:0005634	nucleus	ECO:0000323	IEA	GO_REF:0000044	UniProtKB-SubCell:SL-0191	441959	UniProt		C
B8MJE8	TSTA_046030	involved_in	GO:0032508	DNA duplex unwinding	ECO:0000366	IEA	GO_REF:0000108	GO:0003678	441959	GOC		P
B8MJE8	TSTA_046030	involved_in	GO:0032508	DNA duplex unwinding	ECO:0000366	IEA	GO_REF:0000108	GO:0043139	441959	GOC		P
B8MJE8	TSTA_046030	involved_in	GO:0032508	DNA duplex unwinding	ECO:0000366	IEA	GO_REF:0000108	GO:0043139	441959	GOC		P
B8MJE8	TSTA_046030	involved_in	GO:0032508	DNA duplex unwinding	ECO:0000366	IEA	GO_REF:0000108	GO:0003678	441959	GOC		P
A0A093VGR4	GQ26_0041450	enables	GO:0016491	oxidoreductase activity	ECO:0000256	IEA	GO_REF:0000002	InterPro:IPR020904	1077442	InterPro		F
A0A093VGR4	GQ26_0041450	involved_in	GO:0055114	oxidation-reduction process	ECO:0000366	IEA	GO_REF:0000108	GO:0016491	1077442	GOC		P
A0A093XHI0	GQ26_0271000	enables	GO:0008270	zinc ion binding	ECO:0000256	IEA	GO_REF:0000002	InterPro:IPR001138|InterPro:IPR036864	1077442	InterPro		F
A0A093XHI0	GQ26_0271000	enables	GO:0016831	carboxy-lyase activity	ECO:0000256	IEA	GO_REF:0000002	InterPro:IPR002129|InterPro:IPR010977|InterPro:IPR021115	1077442	InterPro		F
A0A093XHI0	GQ26_0271000	involved_in	GO:0019752	carboxylic acid metabolic process	ECO:0000256	IEA	GO_REF:0000002	InterPro:IPR002129	1077442	InterPro		P
A0A093XHI0	GQ26_0271000	enables	GO:0030170	pyridoxal phosphate binding	ECO:0000256	IEA	GO_REF:0000002	InterPro:IPR002129	1077442	InterPro		F
A0A093XHI0	GQ26_0271000	part_of	GO:0042025	host cell nucleus	ECO:0000256	IEA	GO_REF:0000002	InterPro:IPR001138|InterPro:IPR036864	1077442	InterPro		C
A0A093XHI0	GQ26_0271000	enables	GO:0000981	DNA-binding transcription factor activity, RNA polymerase II-specific	ECO:0000256	IEA	GO_REF:0000002	InterPro:IPR001138|InterPro:IPR036864	1077442	InterPro		F
A0A093XHI0	GQ26_0271000	enables	GO:0003824	catalytic activity	ECO:0000256	IEA	GO_REF:0000002	InterPro:IPR015421	1077442	InterPro		F
A0A093XHI0	GQ26_0271000	involved_in	GO:0006355	regulation of transcription, DNA-templated	ECO:0000256	IEA	GO_REF:0000002	InterPro:IPR001138|InterPro:IPR036864	1077442	InterPro		P
A0A093XHI0	GQ26_0271000	involved_in	GO:0006520	cellular amino acid metabolic process	ECO:0000256	IEA	GO_REF:0000002	InterPro:IPR010977	1077442	InterPro		P
A0A093XHI0	GQ26_0271000	involved_in	GO:0006357	regulation of transcription by RNA polymerase II	ECO:0000366	IEA	GO_REF:0000108	GO:0000981	1077442	GOC		P
A0A093VC53	GQ26_0152320	enables	GO:0005347	ATP transmembrane transporter activity	ECO:0000256	IEA	GO_REF:0000002	InterPro:IPR002067	1077442	InterPro		F
A0A093VC53	GQ26_0152320	part_of	GO:0005840	ribosome	ECO:0000256	IEA	GO_REF:0000002	InterPro:IPR000039|InterPro:IPR021132	1077442	InterPro		C
A0A093VC53	GQ26_0152320	involved_in	GO:0006412	translation	ECO:0000256	IEA	GO_REF:0000002	InterPro:IPR000039|InterPro:IPR021132	1077442	InterPro		P
A0A093VC53	GQ26_0152320	enables	GO:0003735	structural constituent of ribosome	ECO:0000256	IEA	GO_REF:0000002	InterPro:IPR000039|InterPro:IPR021132	1077442	InterPro		F
A0A093VC53	GQ26_0152320	involved_in	GO:0055085	transmembrane transport	ECO:0000256	IEA	GO_REF:0000002	InterPro:IPR002067	1077442	InterPro		P
A0A093VC53	GQ26_0152320	part_of	GO:0005840	ribosome	ECO:0000323	IEA	GO_REF:0000043	UniProtKB-KW:KW-0689	1077442	UniProt		C
A0A093VC53	GQ26_0152320	part_of	GO:0016020	membrane	ECO:0000323	IEA	GO_REF:0000043	UniProtKB-KW:KW-0472	1077442	UniProt		C
A0A093VC53	GQ26_0152320	part_of	GO:0016021	integral component of membrane	ECO:0000323	IEA	GO_REF:0000043	UniProtKB-KW:KW-0812	1077442	UniProt		C
A0A093VC53	GQ26_0152320	part_of	GO:0016020	membrane	ECO:0000256	IEA	GO_REF:0000104	UniRule:UR000413536	1077442	UniProt		C
A0A093VC53	GQ26_0152320	part_of	GO:0016021	integral component of membrane	ECO:0000256	IEA	GO_REF:0000104	UniRule:UR000413536	1077442	UniProt		C
A0A093VC53	GQ26_0152320	involved_in	GO:0015867	ATP transport	ECO:0000366	IEA	GO_REF:0000108	GO:0005347	1077442	GOC		P
B6QB74	PMAA_074550	involved_in	GO:0055114	oxidation-reduction process	ECO:0000256	IEA	GO_REF:0000002	InterPro:IPR015590|InterPro:IPR016161|InterPro:IPR016162|InterPro:IPR016163|InterPro:IPR029510	441960	InterPro		P
B6QB74	PMAA_074550	enables	GO:0016491	oxidoreductase activity	ECO:0000256	IEA	GO_REF:0000002	InterPro:IPR015590|InterPro:IPR016161|InterPro:IPR016162|InterPro:IPR016163|InterPro:IPR029510	441960	InterPro		F
B6QB74	PMAA_074550	enables	GO:0016620	oxidoreductase activity, acting on the aldehyde or oxo group of donors, NAD or NADP as acceptor	ECO:0000256	IEA	GO_REF:0000002	InterPro:IPR016163	441960	InterPro		F
B6QB74	PMAA_074550	involved_in	GO:0055114	oxidation-reduction process	ECO:0000323	IEA	GO_REF:0000043	UniProtKB-KW:KW-0560	441960	UniProt		P
B6QB74	PMAA_074550	enables	GO:0016491	oxidoreductase activity	ECO:0000323	IEA	GO_REF:0000043	UniProtKB-KW:KW-0560	441960	UniProt		F
B6Q8Y0	PMAA_070220	enables	GO:0004372	glycine hydroxymethyltransferase activity	ECO:0000265	IEA	GO_REF:0000107	UniProtKB:P37292|sgd:YBR263W	441960	EnsemblFungi		F
B6Q8Y0	PMAA_070220	part_of	GO:0005739	mitochondrion	ECO:0000265	IEA	GO_REF:0000107	UniProtKB:P37292|sgd:YBR263W	441960	EnsemblFungi		C
B6Q8Y0	PMAA_070220	involved_in	GO:0006730	one-carbon metabolic process	ECO:0000265	IEA	GO_REF:0000107	UniProtKB:P37292|sgd:YBR263W	441960	EnsemblFungi		P
B6Q8Y0	PMAA_070220	involved_in	GO:0019264	glycine biosynthetic process from serine	ECO:0000256	IEA	GO_REF:0000002	InterPro:IPR001085	441960	InterPro		P
B6Q8Y0	PMAA_070220	enables	GO:0030170	pyridoxal phosphate binding	ECO:0000256	IEA	GO_REF:0000002	InterPro:IPR001085|InterPro:IPR019798	441960	InterPro		F
B6Q8Y0	PMAA_070220	involved_in	GO:0035999	tetrahydrofolate interconversion	ECO:0000256	IEA	GO_REF:0000002	InterPro:IPR001085	441960	InterPro		P
B6Q8Y0	PMAA_070220	enables	GO:0003824	catalytic activity	ECO:0000256	IEA	GO_REF:0000002	InterPro:IPR015421|InterPro:IPR015422	441960	InterPro		F
B6Q8Y0	PMAA_070220	enables	GO:0004372	glycine hydroxymethyltransferase activity	ECO:0000256	IEA	GO_REF:0000002	InterPro:IPR001085	441960	InterPro		F
B6Q8Y0	PMAA_070220	enables	GO:0016740	transferase activity	ECO:0000323	IEA	GO_REF:0000043	UniProtKB-KW:KW-0808	441960	UniProt		F
B6Q8Y0	PMAA_070220	involved_in	GO:0006730	one-carbon metabolic process	ECO:0000323	IEA	GO_REF:0000043	UniProtKB-KW:KW-0554	441960	UniProt		P
B6Q8Y0	PMAA_070220	involved_in	GO:0032259	methylation	ECO:0000323	IEA	GO_REF:0000043	UniProtKB-KW:KW-0489	441960	UniProt		P
B6Q8Y0	PMAA_070220	enables	GO:0008168	methyltransferase activity	ECO:0000323	IEA	GO_REF:0000043	UniProtKB-KW:KW-0489	441960	UniProt		F
B6Q8Y0	PMAA_070220	enables	GO:0004372	glycine hydroxymethyltransferase activity	ECO:0000501	IEA	GO_REF:0000003	EC:2.1.2.1	441960	UniProt		F
B6Q8Y0	PMAA_070220	involved_in	GO:0035999	tetrahydrofolate interconversion	ECO:0000322	IEA	GO_REF:0000041	UniPathway:UPA00193	441960	UniProt		P
B6Q5T2	CLU1	involved_in	GO:0048312	intracellular distribution of mitochondria	ECO:0000256	IEA	GO_REF:0000002	InterPro:IPR027523	441960	InterPro		P
B6Q5T2	CLU1	enables	GO:0003743	translation initiation factor activity	ECO:0000323	IEA	GO_REF:0000043	UniProtKB-KW:KW-0396	441960	UniProt		F
B6Q5T2	CLU1	involved_in	GO:0006413	translational initiation	ECO:0000323	IEA	GO_REF:0000043	UniProtKB-KW:KW-0396	441960	UniProt		P
B6Q5T2	CLU1	part_of	GO:0005737	cytoplasm	ECO:0000323	IEA	GO_REF:0000043	UniProtKB-KW:KW-0963	441960	UniProt		C
B6Q5T2	CLU1	enables	GO:0003723	RNA binding	ECO:0000323	IEA	GO_REF:0000043	UniProtKB-KW:KW-0694	441960	UniProt		F
B6Q5T2	CLU1	part_of	GO:0005737	cytoplasm	ECO:0000323	IEA	GO_REF:0000044	UniProtKB-SubCell:SL-0086	441960	UniProt		C
B6Q5T2	CLU1	involved_in	GO:0007005	mitochondrion organization	ECO:0000256	IEA	GO_REF:0000104	UniRule:UR000107144	441960	UniProt		P
B6Q5T2	CLU1	part_of	GO:0005737	cytoplasm	ECO:0000256	IEA	GO_REF:0000104	UniRule:UR000107144	441960	UniProt		C
B6QHR4	PMAA_095140	involved_in	GO:0000492	box C/D snoRNP assembly	ECO:0000265	IEA	GO_REF:0000107	UniProtKB:Q12464|sgd:YPL235W	441960	EnsemblFungi		P
B6QHR4	PMAA_095140	part_of	GO:0000812	Swr1 complex	ECO:0000265	IEA	GO_REF:0000107	UniProtKB:Q12464|sgd:YPL235W	441960	EnsemblFungi		C
B6QHR4	PMAA_095140	part_of	GO:0005634	nucleus	ECO:0000265	IEA	GO_REF:0000107	UniProtKB:Q12464|sgd:YPL235W	441960	EnsemblFungi		C
B6QHR4	PMAA_095140	involved_in	GO:0006338	chromatin remodeling	ECO:0000265	IEA	GO_REF:0000107	UniProtKB:Q12464|sgd:YPL235W	441960	EnsemblFungi		P
B6QHR4	PMAA_095140	involved_in	GO:0006364	rRNA processing	ECO:0000265	IEA	GO_REF:0000107	UniProtKB:Q12464|sgd:YPL235W	441960	EnsemblFungi		P
B6QHR4	PMAA_095140	part_of	GO:0031011	Ino80 complex	ECO:0000265	IEA	GO_REF:0000107	UniProtKB:Q12464|sgd:YPL235W	441960	EnsemblFungi		C
B6QHR4	PMAA_095140	involved_in	GO:0043486	histone exchange	ECO:0000265	IEA	GO_REF:0000107	UniProtKB:Q12464|sgd:YPL235W	441960	EnsemblFungi		P
B6QHR4	PMAA_095140	part_of	GO:0097255	R2TP complex	ECO:0000265	IEA	GO_REF:0000107	UniProtKB:Q12464|sgd:YPL235W	441960	EnsemblFungi		C
B6QHR4	PMAA_095140	involved_in	GO:0006357	regulation of transcription by RNA polymerase II	ECO:0000265	IEA	GO_REF:0000107	UniProtKB:Q12464|sgd:YPL235W	441960	EnsemblFungi		P
B6QHR4	PMAA_095140	enables	GO:0043138	3'-5' DNA helicase activity	ECO:0000265	IEA	GO_REF:0000107	UniProtKB:Q12464|sgd:YPL235W	441960	EnsemblFungi		F
B6QHR4	PMAA_095140	enables	GO:0043139	5'-3' DNA helicase activity	ECO:0000265	IEA	GO_REF:0000107	UniProtKB:Q12464|sgd:YPL235W	441960	EnsemblFungi		F
B6QHR4	PMAA_095140	enables	GO:0003678	DNA helicase activity	ECO:0000256	IEA	GO_REF:0000002	InterPro:IPR010339	441960	InterPro		F
B6QHR4	PMAA_095140	part_of	GO:0035267	NuA4 histone acetyltransferase complex	ECO:0000256	IEA	GO_REF:0000002	InterPro:IPR037942	441960	InterPro		C
B6QHR4	PMAA_095140	enables	GO:0043139	5'-3' DNA helicase activity	ECO:0000256	IEA	GO_REF:0000002	InterPro:IPR027238|InterPro:IPR037942	441960	InterPro		F
B6QHR4	PMAA_095140	enables	GO:0005524	ATP binding	ECO:0000256	IEA	GO_REF:0000002	InterPro:IPR010339	441960	InterPro		F
B6QHR4	PMAA_095140	part_of	GO:0031011	Ino80 complex	ECO:0000256	IEA	GO_REF:0000002	InterPro:IPR037942	441960	InterPro		C
B6QHR4	PMAA_095140	part_of	GO:0097255	R2TP complex	ECO:0000256	IEA	GO_REF:0000002	InterPro:IPR037942	441960	InterPro		C
B6QHR4	PMAA_095140	enables	GO:0004386	helicase activity	ECO:0000323	IEA	GO_REF:0000043	UniProtKB-KW:KW-0347	441960	UniProt		F
B6QHR4	PMAA_095140	involved_in	GO:0006281	DNA repair	ECO:0000323	IEA	GO_REF:0000043	UniProtKB-KW:KW-0234	441960	UniProt		P
B6QHR4	PMAA_095140	involved_in	GO:0006325	chromatin organization	ECO:0000323	IEA	GO_REF:0000043	UniProtKB-KW:KW-0156	441960	UniProt		P
B6QHR4	PMAA_095140	enables	GO:0016787	hydrolase activity	ECO:0000323	IEA	GO_REF:0000043	UniProtKB-KW:KW-0378	441960	UniProt		F
B6QHR4	PMAA_095140	enables	GO:0005524	ATP binding	ECO:0000323	IEA	GO_REF:0000043	UniProtKB-KW:KW-0067	441960	UniProt		F
B6QHR4	PMAA_095140	part_of	GO:0005634	nucleus	ECO:0000323	IEA	GO_REF:0000043	UniProtKB-KW:KW-0539	441960	UniProt		C
B6QHR4	PMAA_095140	enables	GO:0000166	nucleotide binding	ECO:0000323	IEA	GO_REF:0000043	UniProtKB-KW:KW-0547	441960	UniProt		F
B6QHR4	PMAA_095140	involved_in	GO:0006974	cellular response to DNA damage stimulus	ECO:0000323	IEA	GO_REF:0000043	UniProtKB-KW:KW-0227	441960	UniProt		P
B6QHR4	PMAA_095140	enables	GO:0003678	DNA helicase activity	ECO:0000501	IEA	GO_REF:0000003	EC:3.6.4.12	441960	UniProt		F
B6QHR4	PMAA_095140	part_of	GO:0005634	nucleus	ECO:0000323	IEA	GO_REF:0000044	UniProtKB-SubCell:SL-0191	441960	UniProt		C
B6QHR4	PMAA_095140	involved_in	GO:0032508	DNA duplex unwinding	ECO:0000366	IEA	GO_REF:0000108	GO:0003678	441960	GOC		P
B6QHR4	PMAA_095140	involved_in	GO:0032508	DNA duplex unwinding	ECO:0000366	IEA	GO_REF:0000108	GO:0043139	441960	GOC		P
B6QHR4	PMAA_095140	involved_in	GO:0032508	DNA duplex unwinding	ECO:0000366	IEA	GO_REF:0000108	GO:0043139	441960	GOC		P
B6QHR4	PMAA_095140	involved_in	GO:0032508	DNA duplex unwinding	ECO:0000366	IEA	GO_REF:0000108	GO:0003678	441960	GOC		P
A0A093XA48	GQ26_0490420	involved_in	GO:0055114	oxidation-reduction process	ECO:0000256	IEA	GO_REF:0000002	InterPro:IPR000889	1077442	InterPro		P
A0A093XA48	GQ26_0490420	enables	GO:0004602	glutathione peroxidase activity	ECO:0000256	IEA	GO_REF:0000002	InterPro:IPR000889	1077442	InterPro		F
A0A093XA48	GQ26_0490420	involved_in	GO:0006979	response to oxidative stress	ECO:0000256	IEA	GO_REF:0000002	InterPro:IPR000889	1077442	InterPro		P
A0A093XA48	GQ26_0490420	enables	GO:0004601	peroxidase activity	ECO:0000323	IEA	GO_REF:0000043	UniProtKB-KW:KW-0575	1077442	UniProt		F
A0A093XA48	GQ26_0490420	involved_in	GO:0055114	oxidation-reduction process	ECO:0000323	IEA	GO_REF:0000043	UniProtKB-KW:KW-0560	1077442	UniProt		P
A0A093XA48	GQ26_0490420	enables	GO:0016491	oxidoreductase activity	ECO:0000323	IEA	GO_REF:0000043	UniProtKB-KW:KW-0560	1077442	UniProt		F
A0A093XA48	GQ26_0490420	involved_in	GO:0098869	cellular oxidant detoxification	ECO:0000366	IEA	GO_REF:0000108	GO:0004601	1077442	GOC		P
A0A093XA48	GQ26_0490420	involved_in	GO:0098869	cellular oxidant detoxification	ECO:0000366	IEA	GO_REF:0000108	GO:0004602	1077442	GOC		P
B8MMS2	TSTA_100720	part_of	GO:0005840	ribosome	ECO:0000256	IEA	GO_REF:0000002	InterPro:IPR000876	441959	InterPro		C
B8MMS2	TSTA_100720	involved_in	GO:0006412	translation	ECO:0000256	IEA	GO_REF:0000002	InterPro:IPR000876	441959	InterPro		P
B8MMS2	TSTA_100720	enables	GO:0003723	RNA binding	ECO:0000256	IEA	GO_REF:0000002	InterPro:IPR002942	441959	InterPro		F
B8MMS2	TSTA_100720	enables	GO:0003735	structural constituent of ribosome	ECO:0000256	IEA	GO_REF:0000002	InterPro:IPR000876	441959	InterPro		F
B8MMS2	TSTA_100720	enables	GO:0019843	rRNA binding	ECO:0000323	IEA	GO_REF:0000043	UniProtKB-KW:KW-0699	441959	UniProt		F
B8MMS2	TSTA_100720	part_of	GO:0005840	ribosome	ECO:0000323	IEA	GO_REF:0000043	UniProtKB-KW:KW-0689	441959	UniProt		C
B8MMS2	TSTA_100720	enables	GO:0003723	RNA binding	ECO:0000323	IEA	GO_REF:0000043	UniProtKB-KW:KW-0694	441959	UniProt		F
B8MMS2	TSTA_100720	enables	GO:0019843	rRNA binding	ECO:0000256	IEA	GO_REF:0000104	UniRule:UR000128454	441959	UniProt		F
B8MMS2	TSTA_100720	enables	GO:0003735	structural constituent of ribosome	ECO:0000256	IEA	GO_REF:0000104	UniRule:UR000128454	441959	UniProt		F
A0A093UPL0	GQ26_0520110	part_of	GO:0000786	nucleosome	ECO:0000256	IEA	GO_REF:0000002	InterPro:IPR000558|InterPro:IPR007125	1077442	InterPro		C
A0A093UPL0	GQ26_0520110	enables	GO:0003677	DNA binding	ECO:0000256	IEA	GO_REF:0000002	InterPro:IPR000558|InterPro:IPR007125	1077442	InterPro		F
A0A093UPL0	GQ26_0520110	enables	GO:0046982	protein heterodimerization activity	ECO:0000256	IEA	GO_REF:0000002	InterPro:IPR009072	1077442	InterPro		F
A0A093UPL0	GQ26_0520110	part_of	GO:0000786	nucleosome	ECO:0000323	IEA	GO_REF:0000043	UniProtKB-KW:KW-0544	1077442	UniProt		C
A0A093UPL0	GQ26_0520110	enables	GO:0003677	DNA binding	ECO:0000323	IEA	GO_REF:0000043	UniProtKB-KW:KW-0238	1077442	UniProt		F
A0A093UPL0	GQ26_0520110	part_of	GO:0005694	chromosome	ECO:0000323	IEA	GO_REF:0000043	UniProtKB-KW:KW-0158	1077442	UniProt		C
A0A093UPL0	GQ26_0520110	part_of	GO:0005634	nucleus	ECO:0000323	IEA	GO_REF:0000043	UniProtKB-KW:KW-0539	1077442	UniProt		C
A0A093UPL0	GQ26_0520110	part_of	GO:0005694	chromosome	ECO:0000323	IEA	GO_REF:0000044	UniProtKB-SubCell:SL-0468	1077442	UniProt		C
A0A093UPL0	GQ26_0520110	part_of	GO:0005634	nucleus	ECO:0000323	IEA	GO_REF:0000044	UniProtKB-SubCell:SL-0191	1077442	UniProt		C
A0A093VFZ6	GQ26_0220470	part_of	GO:0005840	ribosome	ECO:0000256	IEA	GO_REF:0000002	InterPro:IPR001515	1077442	InterPro		C
A0A093VFZ6	GQ26_0220470	involved_in	GO:0006412	translation	ECO:0000256	IEA	GO_REF:0000002	InterPro:IPR001515	1077442	InterPro		P
A0A093VFZ6	GQ26_0220470	enables	GO:0003735	structural constituent of ribosome	ECO:0000256	IEA	GO_REF:0000002	InterPro:IPR001515	1077442	InterPro		F
A0A093VFZ6	GQ26_0220470	part_of	GO:0005840	ribosome	ECO:0000323	IEA	GO_REF:0000043	UniProtKB-KW:KW-0689	1077442	UniProt		C
A0A093XZT1	GQ26_0060750	part_of	GO:0005794	Golgi apparatus	ECO:0000256	IEA	GO_REF:0000002	InterPro:IPR017107	1077442	InterPro		C
A0A093XZT1	GQ26_0060750	involved_in	GO:0016192	vesicle-mediated transport	ECO:0000256	IEA	GO_REF:0000002	InterPro:IPR002553|InterPro:IPR008152|InterPro:IPR017107	1077442	InterPro		P
A0A093XZT1	GQ26_0060750	involved_in	GO:0006886	intracellular protein transport	ECO:0000256	IEA	GO_REF:0000002	InterPro:IPR002553|InterPro:IPR008152	1077442	InterPro		P
A0A093XZT1	GQ26_0060750	part_of	GO:0030117	membrane coat	ECO:0000256	IEA	GO_REF:0000002	InterPro:IPR002553	1077442	InterPro		C
A0A093XZT1	GQ26_0060750	part_of	GO:0030121	AP-1 adaptor complex	ECO:0000256	IEA	GO_REF:0000002	InterPro:IPR017107	1077442	InterPro		C
A0A093XZT1	GQ26_0060750	part_of	GO:0031410	cytoplasmic vesicle	ECO:0000323	IEA	GO_REF:0000043	UniProtKB-KW:KW-0968	1077442	UniProt		C
A0A093XZT1	GQ26_0060750	part_of	GO:0005794	Golgi apparatus	ECO:0000323	IEA	GO_REF:0000043	UniProtKB-KW:KW-0333	1077442	UniProt		C
A0A093XZT1	GQ26_0060750	involved_in	GO:0015031	protein transport	ECO:0000323	IEA	GO_REF:0000043	UniProtKB-KW:KW-0653	1077442	UniProt		P
A0A093XZT1	GQ26_0060750	part_of	GO:0016020	membrane	ECO:0000323	IEA	GO_REF:0000043	UniProtKB-KW:KW-0472	1077442	UniProt		C
A0A093XZT1	GQ26_0060750	part_of	GO:0005737	cytoplasm	ECO:0000323	IEA	GO_REF:0000044	UniProtKB-SubCell:SL-0086	1077442	UniProt		C
A0A093XZT1	GQ26_0060750	involved_in	GO:0006886	intracellular protein transport	ECO:0000256	IEA	GO_REF:0000104	UniRule:UR000639754	1077442	UniProt		P
A0A093UR34	GQ26_0410590	part_of	GO:0016020	membrane	ECO:0000323	IEA	GO_REF:0000043	UniProtKB-KW:KW-0472	1077442	UniProt		C
A0A093UR34	GQ26_0410590	part_of	GO:0016021	integral component of membrane	ECO:0000323	IEA	GO_REF:0000043	UniProtKB-KW:KW-0812	1077442	UniProt		C
B6QRV5	PMAA_044120	enables	GO:0004013	adenosylhomocysteinase activity	ECO:0000256	IEA	GO_REF:0000002	InterPro:IPR020082	441960	InterPro		F
B6QRV5	PMAA_044120	involved_in	GO:0006730	one-carbon metabolic process	ECO:0000323	IEA	GO_REF:0000043	UniProtKB-KW:KW-0554	441960	UniProt		P
B6QRV5	PMAA_044120	enables	GO:0016787	hydrolase activity	ECO:0000323	IEA	GO_REF:0000043	UniProtKB-KW:KW-0378	441960	UniProt		F
B6QRV5	PMAA_044120	enables	GO:0004013	adenosylhomocysteinase activity	ECO:0000501	IEA	GO_REF:0000003	EC:3.3.1.1	441960	UniProt		F
B6QEF2	PMAA_079790	enables	GO:0005525	GTP binding	ECO:0000256	IEA	GO_REF:0000002	InterPro:IPR016491|InterPro:IPR030379	441960	InterPro		F
B6QEF2	PMAA_079790	enables	GO:0005525	GTP binding	ECO:0000323	IEA	GO_REF:0000043	UniProtKB-KW:KW-0342	441960	UniProt		F
B6QEF2	PMAA_079790	enables	GO:0000166	nucleotide binding	ECO:0000323	IEA	GO_REF:0000043	UniProtKB-KW:KW-0547	441960	UniProt		F
A0A093VCV8	GQ26_0280870	part_of	GO:0005840	ribosome	ECO:0000256	IEA	GO_REF:0000002	InterPro:IPR001380|InterPro:IPR018256	1077442	InterPro		C
A0A093VCV8	GQ26_0280870	involved_in	GO:0006412	translation	ECO:0000256	IEA	GO_REF:0000002	InterPro:IPR001380|InterPro:IPR018256	1077442	InterPro		P
A0A093VCV8	GQ26_0280870	enables	GO:0003735	structural constituent of ribosome	ECO:0000256	IEA	GO_REF:0000002	InterPro:IPR001380|InterPro:IPR018256	1077442	InterPro		F
A0A093VCV8	GQ26_0280870	part_of	GO:0005840	ribosome	ECO:0000323	IEA	GO_REF:0000043	UniProtKB-KW:KW-0689	1077442	UniProt		C
B8LZ94	TSTA_088830	enables	GO:0003924	GTPase activity	ECO:0000256	IEA	GO_REF:0000002	InterPro:IPR001806	441959	InterPro		F
B8LZ94	TSTA_088830	enables	GO:0005525	GTP binding	ECO:0000256	IEA	GO_REF:0000002	InterPro:IPR001806|InterPro:IPR005225	441959	InterPro		F
B6QCJ4	PMAA_067490	enables	GO:0005524	ATP binding	ECO:0000265	IEA	GO_REF:0000107	UniProtKB:P32381|sgd:YDL029W	441960	EnsemblFungi		F
B6QCJ4	PMAA_067490	part_of	GO:0005739	mitochondrion	ECO:0000265	IEA	GO_REF:0000107	UniProtKB:P32381|sgd:YDL029W	441960	EnsemblFungi		C
B6QCJ4	PMAA_067490	enables	GO:0016887	ATPase activity	ECO:0000265	IEA	GO_REF:0000107	UniProtKB:P32381|sgd:YDL029W	441960	EnsemblFungi		F
B6QCJ4	PMAA_067490	involved_in	GO:0030476	ascospore wall assembly	ECO:0000265	IEA	GO_REF:0000107	UniProtKB:P32381|sgd:YDL029W	441960	EnsemblFungi		P
B6QCJ4	PMAA_067490	involved_in	GO:0051654	establishment of mitochondrion localization	ECO:0000265	IEA	GO_REF:0000107	UniProtKB:P32381|sgd:YDL029W	441960	EnsemblFungi		P
B6QCJ4	PMAA_067490	involved_in	GO:0000001	mitochondrion inheritance	ECO:0000265	IEA	GO_REF:0000107	UniProtKB:P32381|sgd:YDL029W	441960	EnsemblFungi		P
B6QCJ4	PMAA_067490	part_of	GO:0005885	Arp2/3 protein complex	ECO:0000265	IEA	GO_REF:0000107	UniProtKB:P32381|sgd:YDL029W	441960	EnsemblFungi		C
B6QCJ4	PMAA_067490	involved_in	GO:0034314	Arp2/3 complex-mediated actin nucleation	ECO:0000265	IEA	GO_REF:0000107	UniProtKB:P32381|sgd:YDL029W	441960	EnsemblFungi		P
B6QCJ4	PMAA_067490	involved_in	GO:0044396	actin cortical patch organization	ECO:0000265	IEA	GO_REF:0000107	UniProtKB:P32381|sgd:YDL029W	441960	EnsemblFungi		P
A0A093V0C1	GQ26_0220430	enables	GO:0003677	DNA binding	ECO:0000323	IEA	GO_REF:0000043	UniProtKB-KW:KW-0238	1077442	UniProt		F
B6QFI0	PMAA_082210	involved_in	GO:0006228	UTP biosynthetic process	ECO:0000256	IEA	GO_REF:0000002	InterPro:IPR001564	441960	InterPro		P
B6QFI0	PMAA_082210	involved_in	GO:0006241	CTP biosynthetic process	ECO:0000256	IEA	GO_REF:0000002	InterPro:IPR001564	441960	InterPro		P
B6QFI0	PMAA_082210	enables	GO:0004550	nucleoside diphosphate kinase activity	ECO:0000256	IEA	GO_REF:0000002	InterPro:IPR001564	441960	InterPro		F
B6QFI0	PMAA_082210	involved_in	GO:0006165	nucleoside diphosphate phosphorylation	ECO:0000256	IEA	GO_REF:0000002	InterPro:IPR001564	441960	InterPro		P
B6QFI0	PMAA_082210	involved_in	GO:0006183	GTP biosynthetic process	ECO:0000256	IEA	GO_REF:0000002	InterPro:IPR001564	441960	InterPro		P
B6QFI0	PMAA_082210	enables	GO:0016740	transferase activity	ECO:0000323	IEA	GO_REF:0000043	UniProtKB-KW:KW-0808	441960	UniProt		F
B6QFI0	PMAA_082210	enables	GO:0016301	kinase activity	ECO:0000323	IEA	GO_REF:0000043	UniProtKB-KW:KW-0418	441960	UniProt		F
B6QFI0	PMAA_082210	enables	GO:0000166	nucleotide binding	ECO:0000323	IEA	GO_REF:0000043	UniProtKB-KW:KW-0547	441960	UniProt		F
B6QFI0	PMAA_082210	involved_in	GO:0016310	phosphorylation	ECO:0000323	IEA	GO_REF:0000043	UniProtKB-KW:KW-0418	441960	UniProt		P
B6QFI0	PMAA_082210	enables	GO:0005524	ATP binding	ECO:0000323	IEA	GO_REF:0000043	UniProtKB-KW:KW-0067	441960	UniProt		F
B6QFI0	PMAA_082210	enables	GO:0004550	nucleoside diphosphate kinase activity	ECO:0000501	IEA	GO_REF:0000003	EC:2.7.4.6	441960	UniProt		F
A0A093VA44	GQ26_0340350	part_of	GO:0005840	ribosome	ECO:0000256	IEA	GO_REF:0000002	InterPro:IPR021138|InterPro:IPR023573	1077442	InterPro		C
A0A093VA44	GQ26_0340350	involved_in	GO:0006412	translation	ECO:0000256	IEA	GO_REF:0000002	InterPro:IPR021138|InterPro:IPR023573	1077442	InterPro		P
A0A093VA44	GQ26_0340350	enables	GO:0003735	structural constituent of ribosome	ECO:0000256	IEA	GO_REF:0000002	InterPro:IPR021138|InterPro:IPR023573	1077442	InterPro		F
A0A093VA44	GQ26_0340350	part_of	GO:0005840	ribosome	ECO:0000323	IEA	GO_REF:0000043	UniProtKB-KW:KW-0689	1077442	UniProt		C
A0A093V097	GQ26_0211370	enables	GO:0002161	aminoacyl-tRNA editing activity	ECO:0000256	IEA	GO_REF:0000002	InterPro:IPR009008	1077442	InterPro		F
A0A093V097	GQ26_0211370	enables	GO:0004812	aminoacyl-tRNA ligase activity	ECO:0000256	IEA	GO_REF:0000002	InterPro:IPR001412|InterPro:IPR002300|InterPro:IPR009080|InterPro:IPR013155	1077442	InterPro		F
A0A093V097	GQ26_0211370	involved_in	GO:0006418	tRNA aminoacylation for protein translation	ECO:0000256	IEA	GO_REF:0000002	InterPro:IPR001412|InterPro:IPR002300|InterPro:IPR009008|InterPro:IPR009080|InterPro:IPR013155	1077442	InterPro		P
A0A093V097	GQ26_0211370	enables	GO:0000166	nucleotide binding	ECO:0000256	IEA	GO_REF:0000002	InterPro:IPR001412|InterPro:IPR002300|InterPro:IPR002303|InterPro:IPR009080	1077442	InterPro		F
A0A093V097	GQ26_0211370	enables	GO:0004832	valine-tRNA ligase activity	ECO:0000256	IEA	GO_REF:0000002	InterPro:IPR002303	1077442	InterPro		F
A0A093V097	GQ26_0211370	enables	GO:0005524	ATP binding	ECO:0000256	IEA	GO_REF:0000002	InterPro:IPR001412|InterPro:IPR002300|InterPro:IPR002303|InterPro:IPR009080	1077442	InterPro		F
A0A093V097	GQ26_0211370	involved_in	GO:0006438	valyl-tRNA aminoacylation	ECO:0000256	IEA	GO_REF:0000002	InterPro:IPR002303	1077442	InterPro		P
A0A093V097	GQ26_0211370	involved_in	GO:0006412	translation	ECO:0000323	IEA	GO_REF:0000043	UniProtKB-KW:KW-0648	1077442	UniProt		P
A0A093V097	GQ26_0211370	enables	GO:0004812	aminoacyl-tRNA ligase activity	ECO:0000323	IEA	GO_REF:0000043	UniProtKB-KW:KW-0030	1077442	UniProt		F
A0A093V097	GQ26_0211370	enables	GO:0005524	ATP binding	ECO:0000323	IEA	GO_REF:0000043	UniProtKB-KW:KW-0067	1077442	UniProt		F
A0A093V097	GQ26_0211370	enables	GO:0000166	nucleotide binding	ECO:0000323	IEA	GO_REF:0000043	UniProtKB-KW:KW-0547	1077442	UniProt		F
A0A093V097	GQ26_0211370	enables	GO:0016874	ligase activity	ECO:0000323	IEA	GO_REF:0000043	UniProtKB-KW:KW-0436	1077442	UniProt		F
A0A093V097	GQ26_0211370	involved_in	GO:0106074	aminoacyl-tRNA metabolism involved in translational fidelity	ECO:0000366	IEA	GO_REF:0000108	GO:0002161	1077442	GOC		P
B6QRK4	PMAA_046560	part_of	GO:0005885	Arp2/3 protein complex	ECO:0000256	IEA	GO_REF:0000002	InterPro:IPR017383	441960	InterPro		C
B6QRK4	PMAA_046560	part_of	GO:0015629	actin cytoskeleton	ECO:0000256	IEA	GO_REF:0000002	InterPro:IPR017383	441960	InterPro		C
B6QRK4	PMAA_046560	involved_in	GO:0034314	Arp2/3 complex-mediated actin nucleation	ECO:0000256	IEA	GO_REF:0000002	InterPro:IPR017383	441960	InterPro		P
B6QRK4	PMAA_046560	involved_in	GO:0030833	regulation of actin filament polymerization	ECO:0000256	IEA	GO_REF:0000002	InterPro:IPR017383	441960	InterPro		P
B6QRK4	PMAA_046560	enables	GO:0003779	actin binding	ECO:0000323	IEA	GO_REF:0000043	UniProtKB-KW:KW-0009	441960	UniProt		F
B6QRK4	PMAA_046560	part_of	GO:0005737	cytoplasm	ECO:0000323	IEA	GO_REF:0000043	UniProtKB-KW:KW-0963	441960	UniProt		C
B6QRK4	PMAA_046560	part_of	GO:0005856	cytoskeleton	ECO:0000323	IEA	GO_REF:0000043	UniProtKB-KW:KW-0206	441960	UniProt		C
B6QRK4	PMAA_046560	part_of	GO:0030479	actin cortical patch	ECO:0000323	IEA	GO_REF:0000044	UniProtKB-SubCell:SL-0008	441960	UniProt		C
B6QRK4	PMAA_046560	involved_in	GO:0034314	Arp2/3 complex-mediated actin nucleation	ECO:0000256	IEA	GO_REF:0000104	UniRule:UR000667799	441960	UniProt		P
B6QRK4	PMAA_046560	part_of	GO:0005885	Arp2/3 protein complex	ECO:0000256	IEA	GO_REF:0000104	UniRule:UR000667799	441960	UniProt		C
A0A093VK99	GQ26_0161280	involved_in	GO:0006457	protein folding	ECO:0000256	IEA	GO_REF:0000002	InterPro:IPR012721	1077442	InterPro		P
A0A093VK99	GQ26_0161280	enables	GO:0051082	unfolded protein binding	ECO:0000256	IEA	GO_REF:0000002	InterPro:IPR012721	1077442	InterPro		F
A0A093VK99	GQ26_0161280	enables	GO:0005524	ATP binding	ECO:0000256	IEA	GO_REF:0000002	InterPro:IPR002423|InterPro:IPR012721	1077442	InterPro		F
A0A093VK99	GQ26_0161280	enables	GO:0005524	ATP binding	ECO:0000323	IEA	GO_REF:0000043	UniProtKB-KW:KW-0067	1077442	UniProt		F
A0A093VK99	GQ26_0161280	part_of	GO:0005737	cytoplasm	ECO:0000323	IEA	GO_REF:0000043	UniProtKB-KW:KW-0963	1077442	UniProt		C
A0A093VK99	GQ26_0161280	enables	GO:0000166	nucleotide binding	ECO:0000323	IEA	GO_REF:0000043	UniProtKB-KW:KW-0547	1077442	UniProt		F
A0A093VK99	GQ26_0161280	part_of	GO:0005737	cytoplasm	ECO:0000323	IEA	GO_REF:0000044	UniProtKB-SubCell:SL-0086	1077442	UniProt		C
A0A093UT54	GQ26_0380520	enables	GO:0008270	zinc ion binding	ECO:0000256	IEA	GO_REF:0000002	InterPro:IPR006895|InterPro:IPR036174	1077442	InterPro		F
A0A093UT54	GQ26_0380520	involved_in	GO:0090114	COPII-coated vesicle budding	ECO:0000256	IEA	GO_REF:0000002	InterPro:IPR037550	1077442	InterPro		P
A0A093UT54	GQ26_0380520	involved_in	GO:0006886	intracellular protein transport	ECO:0000256	IEA	GO_REF:0000002	InterPro:IPR006895|InterPro:IPR006896|InterPro:IPR006900|InterPro:IPR036174|InterPro:IPR036175	1077442	InterPro		P
A0A093UT54	GQ26_0380520	involved_in	GO:0006888	endoplasmic reticulum to Golgi vesicle-mediated transport	ECO:0000256	IEA	GO_REF:0000002	InterPro:IPR006895|InterPro:IPR006896|InterPro:IPR006900|InterPro:IPR036174|InterPro:IPR036175	1077442	InterPro		P
A0A093UT54	GQ26_0380520	part_of	GO:0030127	COPII vesicle coat	ECO:0000256	IEA	GO_REF:0000002	InterPro:IPR006895|InterPro:IPR006896|InterPro:IPR006900|InterPro:IPR036174|InterPro:IPR036175|InterPro:IPR037550	1077442	InterPro		C
A0A093UT54	GQ26_0380520	part_of	GO:0005794	Golgi apparatus	ECO:0000323	IEA	GO_REF:0000043	UniProtKB-KW:KW-0333	1077442	UniProt		C
A0A093UT54	GQ26_0380520	part_of	GO:0031410	cytoplasmic vesicle	ECO:0000323	IEA	GO_REF:0000043	UniProtKB-KW:KW-0968	1077442	UniProt		C
A0A093UT54	GQ26_0380520	enables	GO:0046872	metal ion binding	ECO:0000323	IEA	GO_REF:0000043	UniProtKB-KW:KW-0479	1077442	UniProt		F
A0A093UT54	GQ26_0380520	part_of	GO:0005783	endoplasmic reticulum	ECO:0000323	IEA	GO_REF:0000043	UniProtKB-KW:KW-0256	1077442	UniProt		C
A0A093UT54	GQ26_0380520	involved_in	GO:0016192	vesicle-mediated transport	ECO:0000323	IEA	GO_REF:0000043	UniProtKB-KW:KW-0931	1077442	UniProt		P
A0A093UT54	GQ26_0380520	part_of	GO:0016020	membrane	ECO:0000323	IEA	GO_REF:0000043	UniProtKB-KW:KW-0472	1077442	UniProt		C
A0A093UT54	GQ26_0380520	part_of	GO:0005737	cytoplasm	ECO:0000323	IEA	GO_REF:0000043	UniProtKB-KW:KW-0963	1077442	UniProt		C
A0A093UT54	GQ26_0380520	involved_in	GO:0015031	protein transport	ECO:0000323	IEA	GO_REF:0000043	UniProtKB-KW:KW-0653	1077442	UniProt		P
A0A093UT54	GQ26_0380520	part_of	GO:0012507	ER to Golgi transport vesicle membrane	ECO:0000323	IEA	GO_REF:0000044	UniProtKB-SubCell:SL-0078	1077442	UniProt		C
A0A093UT54	GQ26_0380520	part_of	GO:0005789	endoplasmic reticulum membrane	ECO:0000323	IEA	GO_REF:0000044	UniProtKB-SubCell:SL-0097	1077442	UniProt		C
A0A093UT54	GQ26_0380520	part_of	GO:0000139	Golgi membrane	ECO:0000323	IEA	GO_REF:0000044	UniProtKB-SubCell:SL-0134	1077442	UniProt		C
A0A093UT54	GQ26_0380520	part_of	GO:0005737	cytoplasm	ECO:0000323	IEA	GO_REF:0000044	UniProtKB-SubCell:SL-0086	1077442	UniProt		C
B8M1X9	TSTA_085880	part_of	GO:0005840	ribosome	ECO:0000256	IEA	GO_REF:0000002	InterPro:IPR000630|InterPro:IPR035987	441959	InterPro		C
B8M1X9	TSTA_085880	involved_in	GO:0006412	translation	ECO:0000256	IEA	GO_REF:0000002	InterPro:IPR000630|InterPro:IPR035987	441959	InterPro		P
B8M1X9	TSTA_085880	enables	GO:0003735	structural constituent of ribosome	ECO:0000256	IEA	GO_REF:0000002	InterPro:IPR000630|InterPro:IPR035987	441959	InterPro		F
B8M1X9	TSTA_085880	part_of	GO:0005840	ribosome	ECO:0000323	IEA	GO_REF:0000043	UniProtKB-KW:KW-0689	441959	UniProt		C
B6Q7U5	PMAA_016290	enables	GO:0008289	lipid binding	ECO:0000256	IEA	GO_REF:0000002	InterPro:IPR031468	441960	InterPro		F
B6Q7U5	PMAA_016290	involved_in	GO:0061817	endoplasmic reticulum-plasma membrane tethering	ECO:0000256	IEA	GO_REF:0000002	InterPro:IPR017147|InterPro:IPR037756|InterPro:IPR037761|InterPro:IPR037762|InterPro:IPR037765	441960	InterPro		P
B6Q7U5	PMAA_016290	enables	GO:0008289	lipid binding	ECO:0000323	IEA	GO_REF:0000043	UniProtKB-KW:KW-0446	441960	UniProt		F
B6Q7U5	PMAA_016290	part_of	GO:0016021	integral component of membrane	ECO:0000323	IEA	GO_REF:0000043	UniProtKB-KW:KW-0812	441960	UniProt		C
B6Q7U5	PMAA_016290	involved_in	GO:0006869	lipid transport	ECO:0000323	IEA	GO_REF:0000043	UniProtKB-KW:KW-0445	441960	UniProt		P
B6Q7U5	PMAA_016290	part_of	GO:0016020	membrane	ECO:0000323	IEA	GO_REF:0000043	UniProtKB-KW:KW-0472	441960	UniProt		C
A0A093V5W9	GQ26_0140030	enables	GO:0004591	oxoglutarate dehydrogenase (succinyl-transferring) activity	ECO:0000256	IEA	GO_REF:0000002	InterPro:IPR011603	1077442	InterPro		F
A0A093V5W9	GQ26_0140030	involved_in	GO:0006099	tricarboxylic acid cycle	ECO:0000256	IEA	GO_REF:0000002	InterPro:IPR011603	1077442	InterPro		P
A0A093V5W9	GQ26_0140030	enables	GO:0016624	oxidoreductase activity, acting on the aldehyde or oxo group of donors, disulfide as acceptor	ECO:0000256	IEA	GO_REF:0000002	InterPro:IPR001017	1077442	InterPro		F
A0A093V5W9	GQ26_0140030	enables	GO:0030976	thiamine pyrophosphate binding	ECO:0000256	IEA	GO_REF:0000002	InterPro:IPR011603	1077442	InterPro		F
A0A093V5W9	GQ26_0140030	involved_in	GO:0055114	oxidation-reduction process	ECO:0000256	IEA	GO_REF:0000002	InterPro:IPR011603	1077442	InterPro		P
B6QG76	PMAA_084640	enables	GO:0003867	4-aminobutyrate transaminase activity	ECO:0000256	IEA	GO_REF:0000002	InterPro:IPR004631	441960	InterPro		F
B6QG76	PMAA_084640	enables	GO:0030170	pyridoxal phosphate binding	ECO:0000256	IEA	GO_REF:0000002	InterPro:IPR005814	441960	InterPro		F
B6QG76	PMAA_084640	enables	GO:0003824	catalytic activity	ECO:0000256	IEA	GO_REF:0000002	InterPro:IPR015421|InterPro:IPR015422	441960	InterPro		F
B6QG76	PMAA_084640	enables	GO:0008483	transaminase activity	ECO:0000256	IEA	GO_REF:0000002	InterPro:IPR005814	441960	InterPro		F
B6QG76	PMAA_084640	involved_in	GO:0009448	gamma-aminobutyric acid metabolic process	ECO:0000256	IEA	GO_REF:0000002	InterPro:IPR004631	441960	InterPro		P
B6QQZ2	PMAA_045430	involved_in	GO:0006007	glucose catabolic process	ECO:0000256	IEA	GO_REF:0000002	InterPro:IPR005995|InterPro:IPR011258	441960	InterPro		P
B6QQZ2	PMAA_045430	enables	GO:0030145	manganese ion binding	ECO:0000256	IEA	GO_REF:0000002	InterPro:IPR011258	441960	InterPro		F
B6QQZ2	PMAA_045430	enables	GO:0046872	metal ion binding	ECO:0000256	IEA	GO_REF:0000002	InterPro:IPR006124	441960	InterPro		F
B6QQZ2	PMAA_045430	enables	GO:0003824	catalytic activity	ECO:0000256	IEA	GO_REF:0000002	InterPro:IPR006124|InterPro:IPR017850	441960	InterPro		F
B6QQZ2	PMAA_045430	enables	GO:0004619	phosphoglycerate mutase activity	ECO:0000256	IEA	GO_REF:0000002	InterPro:IPR005995|InterPro:IPR011258|InterPro:IPR036646	441960	InterPro		F
B6QQZ2	PMAA_045430	part_of	GO:0005737	cytoplasm	ECO:0000256	IEA	GO_REF:0000002	InterPro:IPR011258|InterPro:IPR036646	441960	InterPro		C
B6QQZ2	PMAA_045430	enables	GO:0046872	metal ion binding	ECO:0000323	IEA	GO_REF:0000043	UniProtKB-KW:KW-0479	441960	UniProt		F
B6QPH5	PMAA_048510	enables	GO:0003861	3-isopropylmalate dehydratase activity	ECO:0000256	IEA	GO_REF:0000002	InterPro:IPR004430|InterPro:IPR004431|InterPro:IPR012235|InterPro:IPR033941	441960	InterPro		F
B6QPH5	PMAA_048510	involved_in	GO:0009098	leucine biosynthetic process	ECO:0000256	IEA	GO_REF:0000002	InterPro:IPR004430|InterPro:IPR004431|InterPro:IPR012235	441960	InterPro		P
B6QPH5	PMAA_048510	enables	GO:0051539	4 iron, 4 sulfur cluster binding	ECO:0000256	IEA	GO_REF:0000002	InterPro:IPR004430	441960	InterPro		F
B6QPH5	PMAA_048510	part_of	GO:0009316	3-isopropylmalate dehydratase complex	ECO:0000256	IEA	GO_REF:0000002	InterPro:IPR004431	441960	InterPro		C
B6QPH5	PMAA_048510	enables	GO:0016829	lyase activity	ECO:0000323	IEA	GO_REF:0000043	UniProtKB-KW:KW-0456	441960	UniProt		F
B6QPH5	PMAA_048510	involved_in	GO:0009098	leucine biosynthetic process	ECO:0000323	IEA	GO_REF:0000043	UniProtKB-KW:KW-0432	441960	UniProt		P
B6QPH5	PMAA_048510	involved_in	GO:0008652	cellular amino acid biosynthetic process	ECO:0000323	IEA	GO_REF:0000043	UniProtKB-KW:KW-0028	441960	UniProt		P
B6QPH5	PMAA_048510	involved_in	GO:0009082	branched-chain amino acid biosynthetic process	ECO:0000323	IEA	GO_REF:0000043	UniProtKB-KW:KW-0100	441960	UniProt		P
B6QPH5	PMAA_048510	enables	GO:0003861	3-isopropylmalate dehydratase activity	ECO:0000501	IEA	GO_REF:0000003	EC:4.2.1.33	441960	UniProt		F
B6QPH5	PMAA_048510	involved_in	GO:0009098	leucine biosynthetic process	ECO:0000322	IEA	GO_REF:0000041	UniPathway:UPA00048	441960	UniProt		P
A0A093VB58	GQ26_0310020	involved_in	GO:0006606	protein import into nucleus	ECO:0000256	IEA	GO_REF:0000002	InterPro:IPR040122	1077442	InterPro		P
A0A093VB58	GQ26_0310020	involved_in	GO:0006886	intracellular protein transport	ECO:0000256	IEA	GO_REF:0000002	InterPro:IPR001494	1077442	InterPro		P
A0A093VB58	GQ26_0310020	enables	GO:0008536	Ran GTPase binding	ECO:0000256	IEA	GO_REF:0000002	InterPro:IPR001494	1077442	InterPro		F
A0A093VB58	GQ26_0310020	part_of	GO:0005634	nucleus	ECO:0000323	IEA	GO_REF:0000043	UniProtKB-KW:KW-0539	1077442	UniProt		C
A0A093VB58	GQ26_0310020	part_of	GO:0005634	nucleus	ECO:0000323	IEA	GO_REF:0000044	UniProtKB-SubCell:SL-0191	1077442	UniProt		C
A0A093UPI6	GQ26_0470150	part_of	GO:0016020	membrane	ECO:0000256	IEA	GO_REF:0000002	InterPro:IPR005045	1077442	InterPro		C
A0A093UPI6	GQ26_0470150	involved_in	GO:0006508	proteolysis	ECO:0000323	IEA	GO_REF:0000043	UniProtKB-KW:KW-0645	1077442	UniProt		P
A0A093UPI6	GQ26_0470150	enables	GO:0008233	peptidase activity	ECO:0000323	IEA	GO_REF:0000043	UniProtKB-KW:KW-0645	1077442	UniProt		F
A0A093UPI6	GQ26_0470150	part_of	GO:0016021	integral component of membrane	ECO:0000323	IEA	GO_REF:0000043	UniProtKB-KW:KW-0812	1077442	UniProt		C
A0A093UPI6	GQ26_0470150	enables	GO:0008237	metallopeptidase activity	ECO:0000323	IEA	GO_REF:0000043	UniProtKB-KW:KW-0482	1077442	UniProt		F
A0A093UPI6	GQ26_0470150	part_of	GO:0016020	membrane	ECO:0000323	IEA	GO_REF:0000043	UniProtKB-KW:KW-0472	1077442	UniProt		C
B6QFL2	PMAA_082530	involved_in	GO:0055114	oxidation-reduction process	ECO:0000256	IEA	GO_REF:0000002	InterPro:IPR018170|InterPro:IPR020471	441960	InterPro		P
B6QFL2	PMAA_082530	enables	GO:0016491	oxidoreductase activity	ECO:0000256	IEA	GO_REF:0000002	InterPro:IPR018170|InterPro:IPR020471	441960	InterPro		F
A0A093VLW7	GQ26_0140870	enables	GO:0003924	GTPase activity	ECO:0000256	IEA	GO_REF:0000002	InterPro:IPR003008	1077442	InterPro		F
A0A093VLW7	GQ26_0140870	enables	GO:0005525	GTP binding	ECO:0000256	IEA	GO_REF:0000002	InterPro:IPR002453|InterPro:IPR017975	1077442	InterPro		F
A0A093VLW7	GQ26_0140870	involved_in	GO:0007017	microtubule-based process	ECO:0000256	IEA	GO_REF:0000002	InterPro:IPR000217|InterPro:IPR002453|InterPro:IPR017975	1077442	InterPro		P
A0A093VLW7	GQ26_0140870	enables	GO:0005200	structural constituent of cytoskeleton	ECO:0000256	IEA	GO_REF:0000002	InterPro:IPR002453	1077442	InterPro		F
A0A093VLW7	GQ26_0140870	part_of	GO:0005874	microtubule	ECO:0000256	IEA	GO_REF:0000002	InterPro:IPR000217|InterPro:IPR002453|InterPro:IPR017975	1077442	InterPro		C
A0A093VLW7	GQ26_0140870	enables	GO:0005525	GTP binding	ECO:0000323	IEA	GO_REF:0000043	UniProtKB-KW:KW-0342	1077442	UniProt		F
A0A093VLW7	GQ26_0140870	part_of	GO:0005737	cytoplasm	ECO:0000323	IEA	GO_REF:0000043	UniProtKB-KW:KW-0963	1077442	UniProt		C
A0A093VLW7	GQ26_0140870	part_of	GO:0005856	cytoskeleton	ECO:0000323	IEA	GO_REF:0000043	UniProtKB-KW:KW-0206	1077442	UniProt		C
A0A093VLW7	GQ26_0140870	part_of	GO:0005874	microtubule	ECO:0000323	IEA	GO_REF:0000043	UniProtKB-KW:KW-0493	1077442	UniProt		C
A0A093VLW7	GQ26_0140870	enables	GO:0000166	nucleotide binding	ECO:0000323	IEA	GO_REF:0000043	UniProtKB-KW:KW-0547	1077442	UniProt		F
A0A093VLW7	GQ26_0140870	part_of	GO:0005856	cytoskeleton	ECO:0000323	IEA	GO_REF:0000044	UniProtKB-SubCell:SL-0090	1077442	UniProt		C
A0A093VLW7	GQ26_0140870	enables	GO:0003924	GTPase activity	ECO:0000256	IEA	GO_REF:0000104	UniRule:UR000000085	1077442	UniProt		F
A0A093VLW7	GQ26_0140870	enables	GO:0005525	GTP binding	ECO:0000256	IEA	GO_REF:0000104	UniRule:UR000000085	1077442	UniProt		F
A0A093VLW7	GQ26_0140870	involved_in	GO:0007010	cytoskeleton organization	ECO:0000366	IEA	GO_REF:0000108	GO:0005200	1077442	GOC		P
A0A093UTP6	RPS1	part_of	GO:0005840	ribosome	ECO:0000256	IEA	GO_REF:0000002	InterPro:IPR001593|InterPro:IPR018281|InterPro:IPR027500	1077442	InterPro		C
A0A093UTP6	RPS1	involved_in	GO:0006412	translation	ECO:0000256	IEA	GO_REF:0000002	InterPro:IPR001593|InterPro:IPR018281|InterPro:IPR027500	1077442	InterPro		P
A0A093UTP6	RPS1	enables	GO:0003735	structural constituent of ribosome	ECO:0000256	IEA	GO_REF:0000002	InterPro:IPR001593|InterPro:IPR018281|InterPro:IPR027500	1077442	InterPro		F
A0A093UTP6	RPS1	part_of	GO:0005840	ribosome	ECO:0000323	IEA	GO_REF:0000043	UniProtKB-KW:KW-0689	1077442	UniProt		C
A0A093UTP6	RPS1	part_of	GO:0005737	cytoplasm	ECO:0000323	IEA	GO_REF:0000043	UniProtKB-KW:KW-0963	1077442	UniProt		C
A0A093UTP6	RPS1	part_of	GO:0005737	cytoplasm	ECO:0000323	IEA	GO_REF:0000044	UniProtKB-SubCell:SL-0086	1077442	UniProt		C
A0A093UTP6	RPS1	involved_in	GO:0006412	translation	ECO:0000256	IEA	GO_REF:0000104	UniRule:UR000106907	1077442	UniProt		P
A0A093UTP6	RPS1	enables	GO:0003735	structural constituent of ribosome	ECO:0000256	IEA	GO_REF:0000104	UniRule:UR000106907	1077442	UniProt		F
A0A093UTP6	RPS1	part_of	GO:0022627	cytosolic small ribosomal subunit	ECO:0000256	IEA	GO_REF:0000104	UniRule:UR000106907	1077442	UniProt		C
A0A093VD18	GQ26_0142570	enables	GO:0003743	translation initiation factor activity	ECO:0000256	IEA	GO_REF:0000002	InterPro:IPR027524	1077442	InterPro		F
A0A093VD18	GQ26_0142570	part_of	GO:0005737	cytoplasm	ECO:0000256	IEA	GO_REF:0000002	InterPro:IPR027524	1077442	InterPro		C
A0A093VD18	GQ26_0142570	part_of	GO:0005852	eukaryotic translation initiation factor 3 complex	ECO:0000256	IEA	GO_REF:0000002	InterPro:IPR027524	1077442	InterPro		C
A0A093VD18	GQ26_0142570	involved_in	GO:0006412	translation	ECO:0000323	IEA	GO_REF:0000043	UniProtKB-KW:KW-0648	1077442	UniProt		P
A0A093VD18	GQ26_0142570	enables	GO:0003743	translation initiation factor activity	ECO:0000323	IEA	GO_REF:0000043	UniProtKB-KW:KW-0396	1077442	UniProt		F
A0A093VD18	GQ26_0142570	part_of	GO:0005737	cytoplasm	ECO:0000323	IEA	GO_REF:0000043	UniProtKB-KW:KW-0963	1077442	UniProt		C
A0A093VD18	GQ26_0142570	involved_in	GO:0006413	translational initiation	ECO:0000323	IEA	GO_REF:0000043	UniProtKB-KW:KW-0396	1077442	UniProt		P
A0A093VD18	GQ26_0142570	part_of	GO:0005737	cytoplasm	ECO:0000323	IEA	GO_REF:0000044	UniProtKB-SubCell:SL-0086	1077442	UniProt		C
A0A093VD18	GQ26_0142570	involved_in	GO:0002183	cytoplasmic translational initiation	ECO:0000256	IEA	GO_REF:0000104	UniRule:UR000106465	1077442	UniProt		P
A0A093VD18	GQ26_0142570	part_of	GO:0016282	eukaryotic 43S preinitiation complex	ECO:0000256	IEA	GO_REF:0000104	UniRule:UR000106465	1077442	UniProt		C
A0A093VD18	GQ26_0142570	enables	GO:0003743	translation initiation factor activity	ECO:0000256	IEA	GO_REF:0000104	UniRule:UR000106465	1077442	UniProt		F
A0A093VD18	GQ26_0142570	part_of	GO:0033290	eukaryotic 48S preinitiation complex	ECO:0000256	IEA	GO_REF:0000104	UniRule:UR000106465	1077442	UniProt		C
A0A093VD18	GQ26_0142570	involved_in	GO:0001732	formation of cytoplasmic translation initiation complex	ECO:0000256	IEA	GO_REF:0000104	UniRule:UR000106465	1077442	UniProt		P
A0A093VD18	GQ26_0142570	part_of	GO:0005852	eukaryotic translation initiation factor 3 complex	ECO:0000256	IEA	GO_REF:0000104	UniRule:UR000106465	1077442	UniProt		C
A0A093VD18	GQ26_0142570	part_of	GO:0005737	cytoplasm	ECO:0000256	IEA	GO_REF:0000104	UniRule:UR000106465	1077442	UniProt		C
B6QF81	PMAA_081270	enables	GO:0003924	GTPase activity	ECO:0000256	IEA	GO_REF:0000002	InterPro:IPR001401|InterPro:IPR003130	441960	InterPro		F
B6QF81	PMAA_081270	enables	GO:0005525	GTP binding	ECO:0000256	IEA	GO_REF:0000002	InterPro:IPR000375|InterPro:IPR001401|InterPro:IPR003130|InterPro:IPR030381	441960	InterPro		F
B6QF81	PMAA_081270	enables	GO:0005525	GTP binding	ECO:0000323	IEA	GO_REF:0000043	UniProtKB-KW:KW-0342	441960	UniProt		F
B6QF81	PMAA_081270	enables	GO:0000166	nucleotide binding	ECO:0000323	IEA	GO_REF:0000043	UniProtKB-KW:KW-0547	441960	UniProt		F
A0A093V2M5	GQ26_0170730	part_of	GO:0005840	ribosome	ECO:0000256	IEA	GO_REF:0000002	InterPro:IPR000054	1077442	InterPro		C
A0A093V2M5	GQ26_0170730	involved_in	GO:0006412	translation	ECO:0000256	IEA	GO_REF:0000002	InterPro:IPR000054	1077442	InterPro		P
A0A093V2M5	GQ26_0170730	involved_in	GO:0006807	nitrogen compound metabolic process	ECO:0000256	IEA	GO_REF:0000002	InterPro:IPR003010	1077442	InterPro		P
A0A093V2M5	GQ26_0170730	enables	GO:0003735	structural constituent of ribosome	ECO:0000256	IEA	GO_REF:0000002	InterPro:IPR000054	1077442	InterPro		F
A0A093V2M5	GQ26_0170730	enables	GO:0016787	hydrolase activity	ECO:0000323	IEA	GO_REF:0000043	UniProtKB-KW:KW-0378	1077442	UniProt		F
A0A093VK13	GQ26_0071010	enables	GO:0016491	oxidoreductase activity	ECO:0000256	IEA	GO_REF:0000002	InterPro:IPR020904	1077442	InterPro		F
A0A093VK13	GQ26_0071010	involved_in	GO:0055114	oxidation-reduction process	ECO:0000366	IEA	GO_REF:0000108	GO:0016491	1077442	GOC		P
B6QB49	PMAA_065010	enables	GO:0005347	ATP transmembrane transporter activity	ECO:0000256	IEA	GO_REF:0000002	InterPro:IPR002067	441960	InterPro		F
B6QB49	PMAA_065010	involved_in	GO:0055085	transmembrane transport	ECO:0000256	IEA	GO_REF:0000002	InterPro:IPR002067	441960	InterPro		P
B6QB49	PMAA_065010	part_of	GO:0016020	membrane	ECO:0000323	IEA	GO_REF:0000043	UniProtKB-KW:KW-0472	441960	UniProt		C
B6QB49	PMAA_065010	part_of	GO:0016021	integral component of membrane	ECO:0000323	IEA	GO_REF:0000043	UniProtKB-KW:KW-0812	441960	UniProt		C
B6QB49	PMAA_065010	part_of	GO:0016021	integral component of membrane	ECO:0000256	IEA	GO_REF:0000104	UniRule:UR000413536	441960	UniProt		C
B6QB49	PMAA_065010	part_of	GO:0016020	membrane	ECO:0000256	IEA	GO_REF:0000104	UniRule:UR000413536	441960	UniProt		C
B6QB49	PMAA_065010	involved_in	GO:0015867	ATP transport	ECO:0000366	IEA	GO_REF:0000108	GO:0005347	441960	GOC		P
A0A093W044	GQ26_0031710	part_of	GO:0005840	ribosome	ECO:0000256	IEA	GO_REF:0000002	InterPro:IPR002674|InterPro:IPR011331	1077442	InterPro		C
A0A093W044	GQ26_0031710	involved_in	GO:0006412	translation	ECO:0000256	IEA	GO_REF:0000002	InterPro:IPR002674|InterPro:IPR011331|InterPro:IPR011332	1077442	InterPro		P
A0A093W044	GQ26_0031710	enables	GO:0003735	structural constituent of ribosome	ECO:0000256	IEA	GO_REF:0000002	InterPro:IPR002674|InterPro:IPR011331	1077442	InterPro		F
A0A093W044	GQ26_0031710	part_of	GO:0005840	ribosome	ECO:0000323	IEA	GO_REF:0000043	UniProtKB-KW:KW-0689	1077442	UniProt		C
A0A093W044	GQ26_0031710	part_of	GO:0005840	ribosome	ECO:0000256	IEA	GO_REF:0000002	InterPro:IPR002674|InterPro:IPR011331	1077442	InterPro		C
A0A093W044	GQ26_0031710	involved_in	GO:0006412	translation	ECO:0000256	IEA	GO_REF:0000002	InterPro:IPR002674|InterPro:IPR011331|InterPro:IPR011332	1077442	InterPro		P
A0A093W044	GQ26_0031710	enables	GO:0003735	structural constituent of ribosome	ECO:0000256	IEA	GO_REF:0000002	InterPro:IPR002674|InterPro:IPR011331	1077442	InterPro		F
A0A093W044	GQ26_0031710	part_of	GO:0005840	ribosome	ECO:0000323	IEA	GO_REF:0000043	UniProtKB-KW:KW-0689	1077442	UniProt		C
B6QTU0	PMAA_006000	enables	GO:0004812	aminoacyl-tRNA ligase activity	ECO:0000256	IEA	GO_REF:0000002	InterPro:IPR000924|InterPro:IPR001412|InterPro:IPR020058|InterPro:IPR020059	441960	InterPro		F
B6QTU0	PMAA_006000	enables	GO:0004819	glutamine-tRNA ligase activity	ECO:0000256	IEA	GO_REF:0000002	InterPro:IPR004514	441960	InterPro		F
B6QTU0	PMAA_006000	involved_in	GO:0006412	translation	ECO:0000256	IEA	GO_REF:0000002	InterPro:IPR011035	441960	InterPro		P
B6QTU0	PMAA_006000	involved_in	GO:0006418	tRNA aminoacylation for protein translation	ECO:0000256	IEA	GO_REF:0000002	InterPro:IPR001412|InterPro:IPR020059	441960	InterPro		P
B6QTU0	PMAA_006000	involved_in	GO:0006425	glutaminyl-tRNA aminoacylation	ECO:0000256	IEA	GO_REF:0000002	InterPro:IPR004514	441960	InterPro		P
B6QTU0	PMAA_006000	involved_in	GO:0043039	tRNA aminoacylation	ECO:0000256	IEA	GO_REF:0000002	InterPro:IPR000924|InterPro:IPR020058	441960	InterPro		P
B6QTU0	PMAA_006000	enables	GO:0000166	nucleotide binding	ECO:0000256	IEA	GO_REF:0000002	InterPro:IPR000924|InterPro:IPR001412|InterPro:IPR004514|InterPro:IPR020059	441960	InterPro		F
B6QTU0	PMAA_006000	enables	GO:0005524	ATP binding	ECO:0000256	IEA	GO_REF:0000002	InterPro:IPR000924|InterPro:IPR001412|InterPro:IPR004514|InterPro:IPR020058|InterPro:IPR020059	441960	InterPro		F
B6QTU0	PMAA_006000	part_of	GO:0005737	cytoplasm	ECO:0000256	IEA	GO_REF:0000002	InterPro:IPR004514|InterPro:IPR020059	441960	InterPro		C
B6QTU0	PMAA_006000	involved_in	GO:0006412	translation	ECO:0000323	IEA	GO_REF:0000043	UniProtKB-KW:KW-0648	441960	UniProt		P
B6QTU0	PMAA_006000	enables	GO:0004812	aminoacyl-tRNA ligase activity	ECO:0000323	IEA	GO_REF:0000043	UniProtKB-KW:KW-0030	441960	UniProt		F
B6QTU0	PMAA_006000	enables	GO:0005524	ATP binding	ECO:0000323	IEA	GO_REF:0000043	UniProtKB-KW:KW-0067	441960	UniProt		F
B6QTU0	PMAA_006000	enables	GO:0016874	ligase activity	ECO:0000323	IEA	GO_REF:0000043	UniProtKB-KW:KW-0436	441960	UniProt		F
B6QTU0	PMAA_006000	enables	GO:0000166	nucleotide binding	ECO:0000323	IEA	GO_REF:0000043	UniProtKB-KW:KW-0547	441960	UniProt		F
A0A093V740	GQ26_0440680	enables	GO:0003983	UTP:glucose-1-phosphate uridylyltransferase activity	ECO:0000256	IEA	GO_REF:0000002	InterPro:IPR016267	1077442	InterPro		F
A0A093V740	GQ26_0440680	enables	GO:0070569	uridylyltransferase activity	ECO:0000256	IEA	GO_REF:0000002	InterPro:IPR002618	1077442	InterPro		F
A0A093V740	GQ26_0440680	involved_in	GO:0006011	UDP-glucose metabolic process	ECO:0000256	IEA	GO_REF:0000002	InterPro:IPR016267	1077442	InterPro		P
A0A093V740	GQ26_0440680	enables	GO:0016740	transferase activity	ECO:0000323	IEA	GO_REF:0000043	UniProtKB-KW:KW-0808	1077442	UniProt		F
A0A093V740	GQ26_0440680	enables	GO:0016779	nucleotidyltransferase activity	ECO:0000323	IEA	GO_REF:0000043	UniProtKB-KW:KW-0548	1077442	UniProt		F
A0A093V740	GQ26_0440680	enables	GO:0003983	UTP:glucose-1-phosphate uridylyltransferase activity	ECO:0000501	IEA	GO_REF:0000003	EC:2.7.7.9	1077442	UniProt		F
A0A093V740	GQ26_0440680	involved_in	GO:0006011	UDP-glucose metabolic process	ECO:0000256	IEA	GO_REF:0000104	UniRule:UR000689751	1077442	UniProt		P
B6Q5F2	PMAA_023030	part_of	GO:0005832	chaperonin-containing T-complex	ECO:0000265	IEA	GO_REF:0000107	UniProtKB:P39077|sgd:YJL014W	441960	EnsemblFungi		C
B6Q5F2	PMAA_023030	involved_in	GO:0006457	protein folding	ECO:0000265	IEA	GO_REF:0000107	UniProtKB:P39077|sgd:YJL014W	441960	EnsemblFungi		P
B6Q5F2	PMAA_023030	enables	GO:0051082	unfolded protein binding	ECO:0000265	IEA	GO_REF:0000107	UniProtKB:P39077|sgd:YJL014W	441960	EnsemblFungi		F
B6Q5F2	PMAA_023030	involved_in	GO:0006457	protein folding	ECO:0000256	IEA	GO_REF:0000002	InterPro:IPR002194|InterPro:IPR012719	441960	InterPro		P
B6Q5F2	PMAA_023030	enables	GO:0051082	unfolded protein binding	ECO:0000256	IEA	GO_REF:0000002	InterPro:IPR002194|InterPro:IPR012719	441960	InterPro		F
B6Q5F2	PMAA_023030	enables	GO:0005524	ATP binding	ECO:0000256	IEA	GO_REF:0000002	InterPro:IPR002194|InterPro:IPR002423|InterPro:IPR012719	441960	InterPro		F
B6Q5F2	PMAA_023030	enables	GO:0005524	ATP binding	ECO:0000323	IEA	GO_REF:0000043	UniProtKB-KW:KW-0067	441960	UniProt		F
B6Q5F2	PMAA_023030	enables	GO:0000166	nucleotide binding	ECO:0000323	IEA	GO_REF:0000043	UniProtKB-KW:KW-0547	441960	UniProt		F
B6Q5F2	PMAA_023030	part_of	GO:0005737	cytoplasm	ECO:0000323	IEA	GO_REF:0000043	UniProtKB-KW:KW-0963	441960	UniProt		C
B6Q5F2	PMAA_023030	part_of	GO:0005737	cytoplasm	ECO:0000323	IEA	GO_REF:0000044	UniProtKB-SubCell:SL-0086	441960	UniProt		C
A0A093XCG0	GQ26_0400760	enables	GO:0005525	GTP binding	ECO:0000256	IEA	GO_REF:0000002	InterPro:IPR016491|InterPro:IPR030379	1077442	InterPro		F
A0A093XCG0	GQ26_0400760	enables	GO:0005525	GTP binding	ECO:0000323	IEA	GO_REF:0000043	UniProtKB-KW:KW-0342	1077442	UniProt		F
A0A093XCG0	GQ26_0400760	involved_in	GO:0051301	cell division	ECO:0000323	IEA	GO_REF:0000043	UniProtKB-KW:KW-0132	1077442	UniProt		P
A0A093XCG0	GQ26_0400760	enables	GO:0000166	nucleotide binding	ECO:0000323	IEA	GO_REF:0000043	UniProtKB-KW:KW-0547	1077442	UniProt		F
A0A093XE00	GQ26_0350360	enables	GO:0000166	nucleotide binding	ECO:0000323	IEA	GO_REF:0000043	UniProtKB-KW:KW-0547	1077442	UniProt		F
A0A093XE00	GQ26_0350360	enables	GO:0005524	ATP binding	ECO:0000323	IEA	GO_REF:0000043	UniProtKB-KW:KW-0067	1077442	UniProt		F
B6QT84	PMAA_004160	enables	GO:0003743	translation initiation factor activity	ECO:0000256	IEA	GO_REF:0000002	InterPro:IPR011387	441960	InterPro		F
B6QT84	PMAA_004160	involved_in	GO:0006413	translational initiation	ECO:0000256	IEA	GO_REF:0000002	InterPro:IPR011387	441960	InterPro		P
B6QT84	PMAA_004160	involved_in	GO:0006412	translation	ECO:0000323	IEA	GO_REF:0000043	UniProtKB-KW:KW-0648	441960	UniProt		P
B6QT84	PMAA_004160	involved_in	GO:0006417	regulation of translation	ECO:0000323	IEA	GO_REF:0000043	UniProtKB-KW:KW-0810	441960	UniProt		P
B6QT84	PMAA_004160	enables	GO:0003743	translation initiation factor activity	ECO:0000323	IEA	GO_REF:0000043	UniProtKB-KW:KW-0396	441960	UniProt		F
B6QT84	PMAA_004160	involved_in	GO:0006413	translational initiation	ECO:0000323	IEA	GO_REF:0000043	UniProtKB-KW:KW-0396	441960	UniProt		P
B6QT84	PMAA_004160	enables	GO:0003743	translation initiation factor activity	ECO:0000256	IEA	GO_REF:0000104	UniRule:UR000484793	441960	UniProt		F
B6QT84	PMAA_004160	involved_in	GO:0006417	regulation of translation	ECO:0000256	IEA	GO_REF:0000104	UniRule:UR000484793	441960	UniProt		P
A0A093V0T8	GQ26_0340470	part_of	GO:0005840	ribosome	ECO:0000256	IEA	GO_REF:0000002	InterPro:IPR000439|InterPro:IPR012678|InterPro:IPR020925|InterPro:IPR024794	1077442	InterPro		C
A0A093V0T8	GQ26_0340470	involved_in	GO:0006412	translation	ECO:0000256	IEA	GO_REF:0000002	InterPro:IPR000439|InterPro:IPR012678|InterPro:IPR020925	1077442	InterPro		P
A0A093V0T8	GQ26_0340470	enables	GO:0003735	structural constituent of ribosome	ECO:0000256	IEA	GO_REF:0000002	InterPro:IPR000439|InterPro:IPR012678|InterPro:IPR020925|InterPro:IPR024794	1077442	InterPro		F
A0A093V0T8	GQ26_0340470	part_of	GO:0005840	ribosome	ECO:0000323	IEA	GO_REF:0000043	UniProtKB-KW:KW-0689	1077442	UniProt		C
B8MML1	TSTA_100110	involved_in	GO:0006412	translation	ECO:0000256	IEA	GO_REF:0000002	InterPro:IPR005710	441959	InterPro		P
B8MML1	TSTA_100110	enables	GO:0019843	rRNA binding	ECO:0000256	IEA	GO_REF:0000002	InterPro:IPR001912|InterPro:IPR018079	441959	InterPro		F
B8MML1	TSTA_100110	enables	GO:0003723	RNA binding	ECO:0000256	IEA	GO_REF:0000002	InterPro:IPR002942|InterPro:IPR036986	441959	InterPro		F
B8MML1	TSTA_100110	enables	GO:0003735	structural constituent of ribosome	ECO:0000256	IEA	GO_REF:0000002	InterPro:IPR005710	441959	InterPro		F
B8MML1	TSTA_100110	part_of	GO:0015935	small ribosomal subunit	ECO:0000256	IEA	GO_REF:0000002	InterPro:IPR005710	441959	InterPro		C
B8MML1	TSTA_100110	enables	GO:0019843	rRNA binding	ECO:0000323	IEA	GO_REF:0000043	UniProtKB-KW:KW-0699	441959	UniProt		F
B8MML1	TSTA_100110	part_of	GO:0005840	ribosome	ECO:0000323	IEA	GO_REF:0000043	UniProtKB-KW:KW-0689	441959	UniProt		C
B8MML1	TSTA_100110	enables	GO:0003723	RNA binding	ECO:0000323	IEA	GO_REF:0000043	UniProtKB-KW:KW-0694	441959	UniProt		F
A0A093XT52	GQ26_0121600	involved_in	GO:0000398	mRNA splicing, via spliceosome	ECO:0000256	IEA	GO_REF:0000002	InterPro:IPR005011	1077442	InterPro		P
A0A093XT52	GQ26_0121600	involved_in	GO:0009058	biosynthetic process	ECO:0000256	IEA	GO_REF:0000002	InterPro:IPR004838|InterPro:IPR004839	1077442	InterPro		P
A0A093XT52	GQ26_0121600	enables	GO:0030170	pyridoxal phosphate binding	ECO:0000256	IEA	GO_REF:0000002	InterPro:IPR004838|InterPro:IPR004839	1077442	InterPro		F
A0A093XT52	GQ26_0121600	enables	GO:0003824	catalytic activity	ECO:0000256	IEA	GO_REF:0000002	InterPro:IPR004838|InterPro:IPR015421|InterPro:IPR015422	1077442	InterPro		F
A0A093XT52	GQ26_0121600	involved_in	GO:0006520	cellular amino acid metabolic process	ECO:0000256	IEA	GO_REF:0000002	InterPro:IPR000796	1077442	InterPro		P
A0A093XT52	GQ26_0121600	enables	GO:0008483	transaminase activity	ECO:0000256	IEA	GO_REF:0000002	InterPro:IPR000796	1077442	InterPro		F
A0A093XT52	GQ26_0121600	enables	GO:0016740	transferase activity	ECO:0000323	IEA	GO_REF:0000043	UniProtKB-KW:KW-0808	1077442	UniProt		F
A0A093XT52	GQ26_0121600	enables	GO:0008483	transaminase activity	ECO:0000323	IEA	GO_REF:0000043	UniProtKB-KW:KW-0032	1077442	UniProt		F
A0A093XT52	GQ26_0121600	enables	GO:0004069	L-aspartate:2-oxoglutarate aminotransferase activity	ECO:0000501	IEA	GO_REF:0000003	EC:2.6.1.1	1077442	UniProt		F
A0A093VDT5	GQ26_0131960	involved_in	GO:0006144	purine nucleobase metabolic process	ECO:0000256	IEA	GO_REF:0000002	InterPro:IPR019842	1077442	InterPro		P
A0A093VDT5	GQ26_0131960	involved_in	GO:0055114	oxidation-reduction process	ECO:0000256	IEA	GO_REF:0000002	InterPro:IPR019842	1077442	InterPro		P
A0A093VDT5	GQ26_0131960	enables	GO:0004846	urate oxidase activity	ECO:0000256	IEA	GO_REF:0000002	InterPro:IPR019842	1077442	InterPro		F
A0A093VDT5	GQ26_0131960	involved_in	GO:0006144	purine nucleobase metabolic process	ECO:0000323	IEA	GO_REF:0000043	UniProtKB-KW:KW-0659	1077442	UniProt		P
A0A093VDT5	GQ26_0131960	involved_in	GO:0055114	oxidation-reduction process	ECO:0000323	IEA	GO_REF:0000043	UniProtKB-KW:KW-0560	1077442	UniProt		P
A0A093VDT5	GQ26_0131960	part_of	GO:0005777	peroxisome	ECO:0000323	IEA	GO_REF:0000043	UniProtKB-KW:KW-0576	1077442	UniProt		C
A0A093VDT5	GQ26_0131960	enables	GO:0016491	oxidoreductase activity	ECO:0000323	IEA	GO_REF:0000043	UniProtKB-KW:KW-0560	1077442	UniProt		F
A0A093VDT5	GQ26_0131960	enables	GO:0004846	urate oxidase activity	ECO:0000501	IEA	GO_REF:0000003	EC:1.7.3.3	1077442	UniProt		F
A0A093VDT5	GQ26_0131960	part_of	GO:0005777	peroxisome	ECO:0000323	IEA	GO_REF:0000044	UniProtKB-SubCell:SL-0204	1077442	UniProt		C
A0A093VDT5	GQ26_0131960	involved_in	GO:0019628	urate catabolic process	ECO:0000322	IEA	GO_REF:0000041	UniPathway:UPA00394	1077442	UniProt		P
A0A093VHK0	GQ26_0040910	involved_in	GO:0006099	tricarboxylic acid cycle	ECO:0000256	IEA	GO_REF:0000002	InterPro:IPR004489	1077442	InterPro		P
A0A093VHK0	GQ26_0040910	involved_in	GO:0055114	oxidation-reduction process	ECO:0000256	IEA	GO_REF:0000002	InterPro:IPR004489	1077442	InterPro		P
A0A093VHK0	GQ26_0040910	enables	GO:0009055	electron transfer activity	ECO:0000256	IEA	GO_REF:0000002	InterPro:IPR001041|InterPro:IPR025192|InterPro:IPR036010	1077442	InterPro		F
A0A093VHK0	GQ26_0040910	enables	GO:0016491	oxidoreductase activity	ECO:0000256	IEA	GO_REF:0000002	InterPro:IPR004489	1077442	InterPro		F
A0A093VHK0	GQ26_0040910	enables	GO:0051536	iron-sulfur cluster binding	ECO:0000256	IEA	GO_REF:0000002	InterPro:IPR001041|InterPro:IPR009051|InterPro:IPR025192|InterPro:IPR036010	1077442	InterPro		F
A0A093VHK0	GQ26_0040910	enables	GO:0051537	2 iron, 2 sulfur cluster binding	ECO:0000256	IEA	GO_REF:0000002	InterPro:IPR006058	1077442	InterPro		F
A0A093VHK0	GQ26_0040910	enables	GO:0051539	4 iron, 4 sulfur cluster binding	ECO:0000323	IEA	GO_REF:0000043	UniProtKB-KW:KW-0004	1077442	UniProt		F
A0A093VHK0	GQ26_0040910	enables	GO:0051538	3 iron, 4 sulfur cluster binding	ECO:0000323	IEA	GO_REF:0000043	UniProtKB-KW:KW-0003	1077442	UniProt		F
A0A093VHK0	GQ26_0040910	enables	GO:0046872	metal ion binding	ECO:0000323	IEA	GO_REF:0000043	UniProtKB-KW:KW-0479	1077442	UniProt		F
A0A093VHK0	GQ26_0040910	enables	GO:0051536	iron-sulfur cluster binding	ECO:0000323	IEA	GO_REF:0000043	UniProtKB-KW:KW-0411	1077442	UniProt		F
A0A093VHK0	GQ26_0040910	part_of	GO:0005739	mitochondrion	ECO:0000323	IEA	GO_REF:0000043	UniProtKB-KW:KW-0496	1077442	UniProt		C
A0A093VHK0	GQ26_0040910	part_of	GO:0005743	mitochondrial inner membrane	ECO:0000323	IEA	GO_REF:0000043	UniProtKB-KW:KW-0999	1077442	UniProt		C
A0A093VHK0	GQ26_0040910	enables	GO:0051537	2 iron, 2 sulfur cluster binding	ECO:0000323	IEA	GO_REF:0000043	UniProtKB-KW:KW-0001	1077442	UniProt		F
A0A093VHK0	GQ26_0040910	enables	GO:0008177	succinate dehydrogenase (ubiquinone) activity	ECO:0000501	IEA	GO_REF:0000003	EC:1.3.5.1	1077442	UniProt		F
A0A093VHK0	GQ26_0040910	part_of	GO:0005743	mitochondrial inner membrane	ECO:0000323	IEA	GO_REF:0000044	UniProtKB-SubCell:SL-0168	1077442	UniProt		C
A0A093VHK0	GQ26_0040910	involved_in	GO:0022900	electron transport chain	ECO:0000366	IEA	GO_REF:0000108	GO:0009055	1077442	GOC		P
A0A093VHK0	GQ26_0040910	involved_in	GO:0006099	tricarboxylic acid cycle	ECO:0000322	IEA	GO_REF:0000041	UniPathway:UPA00223	1077442	UniProt		P
A0A093VH62	GQ26_0042530	enables	GO:0003723	RNA binding	ECO:0000256	IEA	GO_REF:0000002	InterPro:IPR003890	1077442	InterPro		F
A0A093VH62	GQ26_0042530	enables	GO:0003743	translation initiation factor activity	ECO:0000323	IEA	GO_REF:0000043	UniProtKB-KW:KW-0396	1077442	UniProt		F
A0A093VH62	GQ26_0042530	part_of	GO:0016021	integral component of membrane	ECO:0000323	IEA	GO_REF:0000043	UniProtKB-KW:KW-0812	1077442	UniProt		C
A0A093VH62	GQ26_0042530	part_of	GO:0016020	membrane	ECO:0000323	IEA	GO_REF:0000043	UniProtKB-KW:KW-0472	1077442	UniProt		C
A0A093VH62	GQ26_0042530	involved_in	GO:0006413	translational initiation	ECO:0000323	IEA	GO_REF:0000043	UniProtKB-KW:KW-0396	1077442	UniProt		P
B6Q5C0	PMAA_022720	involved_in	GO:0000256	allantoin catabolic process	ECO:0000256	IEA	GO_REF:0000002	InterPro:IPR005164|InterPro:IPR015908	441960	InterPro		P
B6Q5C0	PMAA_022720	enables	GO:0004037	allantoicase activity	ECO:0000256	IEA	GO_REF:0000002	InterPro:IPR005164|InterPro:IPR015908	441960	InterPro		F
A0A093V2Q1	GQ26_0290320	enables	GO:0003743	translation initiation factor activity	ECO:0000256	IEA	GO_REF:0000002	InterPro:IPR027528	1077442	InterPro		F
A0A093V2Q1	GQ26_0290320	part_of	GO:0005737	cytoplasm	ECO:0000256	IEA	GO_REF:0000002	InterPro:IPR027528	1077442	InterPro		C
A0A093V2Q1	GQ26_0290320	part_of	GO:0005852	eukaryotic translation initiation factor 3 complex	ECO:0000256	IEA	GO_REF:0000002	InterPro:IPR027528	1077442	InterPro		C
A0A093V2Q1	GQ26_0290320	enables	GO:0003743	translation initiation factor activity	ECO:0000323	IEA	GO_REF:0000043	UniProtKB-KW:KW-0396	1077442	UniProt		F
A0A093V2Q1	GQ26_0290320	involved_in	GO:0006412	translation	ECO:0000323	IEA	GO_REF:0000043	UniProtKB-KW:KW-0648	1077442	UniProt		P
A0A093V2Q1	GQ26_0290320	part_of	GO:0005737	cytoplasm	ECO:0000323	IEA	GO_REF:0000043	UniProtKB-KW:KW-0963	1077442	UniProt		C
A0A093V2Q1	GQ26_0290320	involved_in	GO:0006413	translational initiation	ECO:0000323	IEA	GO_REF:0000043	UniProtKB-KW:KW-0396	1077442	UniProt		P
A0A093V2Q1	GQ26_0290320	part_of	GO:0005737	cytoplasm	ECO:0000323	IEA	GO_REF:0000044	UniProtKB-SubCell:SL-0086	1077442	UniProt		C
A0A093V2Q1	GQ26_0290320	part_of	GO:0016282	eukaryotic 43S preinitiation complex	ECO:0000256	IEA	GO_REF:0000104	UniRule:UR000107134	1077442	UniProt		C
A0A093V2Q1	GQ26_0290320	involved_in	GO:0002183	cytoplasmic translational initiation	ECO:0000256	IEA	GO_REF:0000104	UniRule:UR000107134	1077442	UniProt		P
A0A093V2Q1	GQ26_0290320	enables	GO:0003743	translation initiation factor activity	ECO:0000256	IEA	GO_REF:0000104	UniRule:UR000107134	1077442	UniProt		F
A0A093V2Q1	GQ26_0290320	part_of	GO:0033290	eukaryotic 48S preinitiation complex	ECO:0000256	IEA	GO_REF:0000104	UniRule:UR000107134	1077442	UniProt		C
A0A093V2Q1	GQ26_0290320	involved_in	GO:0001732	formation of cytoplasmic translation initiation complex	ECO:0000256	IEA	GO_REF:0000104	UniRule:UR000107134	1077442	UniProt		P
A0A093V2Q1	GQ26_0290320	part_of	GO:0005737	cytoplasm	ECO:0000256	IEA	GO_REF:0000104	UniRule:UR000107134	1077442	UniProt		C
A0A093V2Q1	GQ26_0290320	part_of	GO:0071541	eukaryotic translation initiation factor 3 complex, eIF3m	ECO:0000256	IEA	GO_REF:0000104	UniRule:UR000107134	1077442	UniProt		C
A0A093ULU4	GQ26_0650190	enables	GO:0032549	ribonucleoside binding	ECO:0000256	IEA	GO_REF:0000002	InterPro:IPR015712	1077442	InterPro		F
A0A093ULU4	GQ26_0650190	enables	GO:0003677	DNA binding	ECO:0000256	IEA	GO_REF:0000002	InterPro:IPR007120|InterPro:IPR007121|InterPro:IPR007641|InterPro:IPR007642|InterPro:IPR007644|InterPro:IPR007645|InterPro:IPR037033|InterPro:IPR037034	1077442	InterPro		F
A0A093ULU4	GQ26_0650190	enables	GO:0003899	DNA-directed 5'-3' RNA polymerase activity	ECO:0000256	IEA	GO_REF:0000002	InterPro:IPR007120|InterPro:IPR007121|InterPro:IPR007641|InterPro:IPR007642|InterPro:IPR007644|InterPro:IPR007645|InterPro:IPR009674|InterPro:IPR014724|InterPro:IPR015712|InterPro:IPR037033|InterPro:IPR037034	1077442	InterPro		F
A0A093ULU4	GQ26_0650190	part_of	GO:0005634	nucleus	ECO:0000256	IEA	GO_REF:0000002	InterPro:IPR009674	1077442	InterPro		C
A0A093ULU4	GQ26_0650190	involved_in	GO:0006351	transcription, DNA-templated	ECO:0000256	IEA	GO_REF:0000002	InterPro:IPR007120|InterPro:IPR007121|InterPro:IPR007641|InterPro:IPR007642|InterPro:IPR007644|InterPro:IPR007645|InterPro:IPR009674|InterPro:IPR015712|InterPro:IPR037033|InterPro:IPR037034	1077442	InterPro		P
A0A093ULU4	GQ26_0650190	enables	GO:0016779	nucleotidyltransferase activity	ECO:0000323	IEA	GO_REF:0000043	UniProtKB-KW:KW-0548	1077442	UniProt		F
A0A093ULU4	GQ26_0650190	enables	GO:0016740	transferase activity	ECO:0000323	IEA	GO_REF:0000043	UniProtKB-KW:KW-0808	1077442	UniProt		F
A0A093ULU4	GQ26_0650190	enables	GO:0003899	DNA-directed 5'-3' RNA polymerase activity	ECO:0000323	IEA	GO_REF:0000043	UniProtKB-KW:KW-0240	1077442	UniProt		F
A0A093ULU4	GQ26_0650190	enables	GO:0003899	DNA-directed 5'-3' RNA polymerase activity	ECO:0000501	IEA	GO_REF:0000003	EC:2.7.7.6	1077442	UniProt		F
B6QUP1	PMAA_009980	enables	GO:0004812	aminoacyl-tRNA ligase activity	ECO:0000256	IEA	GO_REF:0000002	InterPro:IPR001412|InterPro:IPR009080|InterPro:IPR015413	441960	InterPro		F
B6QUP1	PMAA_009980	involved_in	GO:0006418	tRNA aminoacylation for protein translation	ECO:0000256	IEA	GO_REF:0000002	InterPro:IPR001412|InterPro:IPR009080|InterPro:IPR015413	441960	InterPro		P
B6QUP1	PMAA_009980	involved_in	GO:0006431	methionyl-tRNA aminoacylation	ECO:0000256	IEA	GO_REF:0000002	InterPro:IPR014758|InterPro:IPR033911	441960	InterPro		P
B6QUP1	PMAA_009980	enables	GO:0000166	nucleotide binding	ECO:0000256	IEA	GO_REF:0000002	InterPro:IPR001412|InterPro:IPR009080|InterPro:IPR014758|InterPro:IPR015413	441960	InterPro		F
B6QUP1	PMAA_009980	enables	GO:0004825	methionine-tRNA ligase activity	ECO:0000256	IEA	GO_REF:0000002	InterPro:IPR014758|InterPro:IPR033911	441960	InterPro		F
B6QUP1	PMAA_009980	enables	GO:0005524	ATP binding	ECO:0000256	IEA	GO_REF:0000002	InterPro:IPR001412|InterPro:IPR009080|InterPro:IPR014758|InterPro:IPR015413	441960	InterPro		F
B6QUP1	PMAA_009980	involved_in	GO:0006412	translation	ECO:0000323	IEA	GO_REF:0000043	UniProtKB-KW:KW-0648	441960	UniProt		P
B6QUP1	PMAA_009980	enables	GO:0004812	aminoacyl-tRNA ligase activity	ECO:0000323	IEA	GO_REF:0000043	UniProtKB-KW:KW-0030	441960	UniProt		F
B6QUP1	PMAA_009980	enables	GO:0005524	ATP binding	ECO:0000323	IEA	GO_REF:0000043	UniProtKB-KW:KW-0067	441960	UniProt		F
B6QUP1	PMAA_009980	enables	GO:0016874	ligase activity	ECO:0000323	IEA	GO_REF:0000043	UniProtKB-KW:KW-0436	441960	UniProt		F
B6QUP1	PMAA_009980	enables	GO:0000166	nucleotide binding	ECO:0000323	IEA	GO_REF:0000043	UniProtKB-KW:KW-0547	441960	UniProt		F
B6QBV3	PMAA_066180	enables	GO:0016668	oxidoreductase activity, acting on a sulfur group of donors, NAD(P) as acceptor	ECO:0000256	IEA	GO_REF:0000002	InterPro:IPR012999	441960	InterPro		F
B6QBV3	PMAA_066180	enables	GO:0050660	flavin adenine dinucleotide binding	ECO:0000256	IEA	GO_REF:0000002	InterPro:IPR006322|InterPro:IPR016156	441960	InterPro		F
B6QBV3	PMAA_066180	enables	GO:0050661	NADP binding	ECO:0000256	IEA	GO_REF:0000002	InterPro:IPR006322	441960	InterPro		F
B6QBV3	PMAA_066180	involved_in	GO:0055114	oxidation-reduction process	ECO:0000256	IEA	GO_REF:0000002	InterPro:IPR004099|InterPro:IPR006322|InterPro:IPR012999|InterPro:IPR016156|InterPro:IPR023753	441960	InterPro		P
B6QBV3	PMAA_066180	enables	GO:0004362	glutathione-disulfide reductase activity	ECO:0000256	IEA	GO_REF:0000002	InterPro:IPR006322	441960	InterPro		F
B6QBV3	PMAA_066180	involved_in	GO:0006749	glutathione metabolic process	ECO:0000256	IEA	GO_REF:0000002	InterPro:IPR006322	441960	InterPro		P
B6QBV3	PMAA_066180	enables	GO:0016491	oxidoreductase activity	ECO:0000256	IEA	GO_REF:0000002	InterPro:IPR001100|InterPro:IPR016156|InterPro:IPR023753	441960	InterPro		F
B6QBV3	PMAA_066180	involved_in	GO:0045454	cell redox homeostasis	ECO:0000256	IEA	GO_REF:0000002	InterPro:IPR004099	441960	InterPro		P
B6QBV3	PMAA_066180	involved_in	GO:0055114	oxidation-reduction process	ECO:0000323	IEA	GO_REF:0000043	UniProtKB-KW:KW-0560	441960	UniProt		P
B6QBV3	PMAA_066180	enables	GO:0000166	nucleotide binding	ECO:0000323	IEA	GO_REF:0000043	UniProtKB-KW:KW-0547	441960	UniProt		F
B6QBV3	PMAA_066180	enables	GO:0016491	oxidoreductase activity	ECO:0000323	IEA	GO_REF:0000043	UniProtKB-KW:KW-0560	441960	UniProt		F
B6QBV3	PMAA_066180	part_of	GO:0005737	cytoplasm	ECO:0000323	IEA	GO_REF:0000043	UniProtKB-KW:KW-0963	441960	UniProt		C
B6QBV3	PMAA_066180	enables	GO:0004362	glutathione-disulfide reductase activity	ECO:0000501	IEA	GO_REF:0000003	EC:1.8.1.7	441960	UniProt		F
B6QBV3	PMAA_066180	part_of	GO:0005737	cytoplasm	ECO:0000323	IEA	GO_REF:0000044	UniProtKB-SubCell:SL-0086	441960	UniProt		C
B6QBV3	PMAA_066180	involved_in	GO:0098869	cellular oxidant detoxification	ECO:0000366	IEA	GO_REF:0000108	GO:0004362	441960	GOC		P
B6QBV3	PMAA_066180	involved_in	GO:0098869	cellular oxidant detoxification	ECO:0000366	IEA	GO_REF:0000108	GO:0004362	441960	GOC		P
B6QBV3	PMAA_066180	enables	GO:0016668	oxidoreductase activity, acting on a sulfur group of donors, NAD(P) as acceptor	ECO:0000256	IEA	GO_REF:0000002	InterPro:IPR012999	441960	InterPro		F
B6QBV3	PMAA_066180	enables	GO:0050660	flavin adenine dinucleotide binding	ECO:0000256	IEA	GO_REF:0000002	InterPro:IPR006322|InterPro:IPR016156	441960	InterPro		F
B6QBV3	PMAA_066180	enables	GO:0050661	NADP binding	ECO:0000256	IEA	GO_REF:0000002	InterPro:IPR006322	441960	InterPro		F
B6QBV3	PMAA_066180	involved_in	GO:0055114	oxidation-reduction process	ECO:0000256	IEA	GO_REF:0000002	InterPro:IPR004099|InterPro:IPR006322|InterPro:IPR012999|InterPro:IPR016156|InterPro:IPR023753	441960	InterPro		P
B6QBV3	PMAA_066180	enables	GO:0004362	glutathione-disulfide reductase activity	ECO:0000256	IEA	GO_REF:0000002	InterPro:IPR006322	441960	InterPro		F
B6QBV3	PMAA_066180	involved_in	GO:0006749	glutathione metabolic process	ECO:0000256	IEA	GO_REF:0000002	InterPro:IPR006322	441960	InterPro		P
B6QBV3	PMAA_066180	enables	GO:0016491	oxidoreductase activity	ECO:0000256	IEA	GO_REF:0000002	InterPro:IPR001100|InterPro:IPR016156|InterPro:IPR023753	441960	InterPro		F
B6QBV3	PMAA_066180	involved_in	GO:0045454	cell redox homeostasis	ECO:0000256	IEA	GO_REF:0000002	InterPro:IPR004099	441960	InterPro		P
B6QBV3	PMAA_066180	involved_in	GO:0055114	oxidation-reduction process	ECO:0000323	IEA	GO_REF:0000043	UniProtKB-KW:KW-0560	441960	UniProt		P
B6QBV3	PMAA_066180	enables	GO:0000166	nucleotide binding	ECO:0000323	IEA	GO_REF:0000043	UniProtKB-KW:KW-0547	441960	UniProt		F
B6QBV3	PMAA_066180	enables	GO:0016491	oxidoreductase activity	ECO:0000323	IEA	GO_REF:0000043	UniProtKB-KW:KW-0560	441960	UniProt		F
B6QBV3	PMAA_066180	part_of	GO:0005737	cytoplasm	ECO:0000323	IEA	GO_REF:0000043	UniProtKB-KW:KW-0963	441960	UniProt		C
B6QBV3	PMAA_066180	enables	GO:0004362	glutathione-disulfide reductase activity	ECO:0000501	IEA	GO_REF:0000003	EC:1.8.1.7	441960	UniProt		F
B6QBV3	PMAA_066180	part_of	GO:0005737	cytoplasm	ECO:0000323	IEA	GO_REF:0000044	UniProtKB-SubCell:SL-0086	441960	UniProt		C
B6QBV3	PMAA_066180	involved_in	GO:0098869	cellular oxidant detoxification	ECO:0000366	IEA	GO_REF:0000108	GO:0004362	441960	GOC		P
B6QBV3	PMAA_066180	involved_in	GO:0098869	cellular oxidant detoxification	ECO:0000366	IEA	GO_REF:0000108	GO:0004362	441960	GOC		P
B8MIM1	TSTA_045710	enables	GO:0003924	GTPase activity	ECO:0000265	IEA	GO_REF:0000107	UniProtKB:P11620|PomBase:SPBC1703.10.1:pep	441959	EnsemblFungi		F
B8MIM1	TSTA_045710	enables	GO:0003924	GTPase activity	ECO:0000256	IEA	GO_REF:0000002	InterPro:IPR001806	441959	InterPro		F
B8MIM1	TSTA_045710	enables	GO:0005525	GTP binding	ECO:0000256	IEA	GO_REF:0000002	InterPro:IPR001806|InterPro:IPR005225	441959	InterPro		F
A0A093Y320	GQ26_0042610	involved_in	GO:0009058	biosynthetic process	ECO:0000256	IEA	GO_REF:0000002	InterPro:IPR004838|InterPro:IPR004839	1077442	InterPro		P
A0A093Y320	GQ26_0042610	enables	GO:0030170	pyridoxal phosphate binding	ECO:0000256	IEA	GO_REF:0000002	InterPro:IPR004838|InterPro:IPR004839	1077442	InterPro		F
A0A093Y320	GQ26_0042610	enables	GO:0003824	catalytic activity	ECO:0000256	IEA	GO_REF:0000002	InterPro:IPR004838|InterPro:IPR015421|InterPro:IPR015422	1077442	InterPro		F
A0A093Y320	GQ26_0042610	involved_in	GO:0006520	cellular amino acid metabolic process	ECO:0000256	IEA	GO_REF:0000002	InterPro:IPR000796	1077442	InterPro		P
A0A093Y320	GQ26_0042610	enables	GO:0008483	transaminase activity	ECO:0000256	IEA	GO_REF:0000002	InterPro:IPR000796	1077442	InterPro		F
A0A093Y320	GQ26_0042610	enables	GO:0016740	transferase activity	ECO:0000323	IEA	GO_REF:0000043	UniProtKB-KW:KW-0808	1077442	UniProt		F
A0A093Y320	GQ26_0042610	enables	GO:0008483	transaminase activity	ECO:0000323	IEA	GO_REF:0000043	UniProtKB-KW:KW-0032	1077442	UniProt		F
A0A093Y320	GQ26_0042610	enables	GO:0004069	L-aspartate:2-oxoglutarate aminotransferase activity	ECO:0000501	IEA	GO_REF:0000003	EC:2.6.1.1	1077442	UniProt		F
A0A093V8Z7	GQ26_0110580	enables	GO:0004399	histidinol dehydrogenase activity	ECO:0000256	IEA	GO_REF:0000002	InterPro:IPR001692|InterPro:IPR012131|InterPro:IPR016298	1077442	InterPro		F
A0A093V8Z7	GQ26_0110580	enables	GO:0004635	phosphoribosyl-AMP cyclohydrolase activity	ECO:0000256	IEA	GO_REF:0000002	InterPro:IPR002496|InterPro:IPR016298	1077442	InterPro		F
A0A093V8Z7	GQ26_0110580	enables	GO:0046872	metal ion binding	ECO:0000256	IEA	GO_REF:0000002	InterPro:IPR012131	1077442	InterPro		F
A0A093V8Z7	GQ26_0110580	involved_in	GO:0055114	oxidation-reduction process	ECO:0000256	IEA	GO_REF:0000002	InterPro:IPR001692|InterPro:IPR012131|InterPro:IPR016161|InterPro:IPR016298	1077442	InterPro		P
A0A093V8Z7	GQ26_0110580	involved_in	GO:0000105	histidine biosynthetic process	ECO:0000256	IEA	GO_REF:0000002	InterPro:IPR001692|InterPro:IPR002496|InterPro:IPR008179|InterPro:IPR012131|InterPro:IPR016298	1077442	InterPro		P
A0A093V8Z7	GQ26_0110580	enables	GO:0004636	phosphoribosyl-ATP diphosphatase activity	ECO:0000256	IEA	GO_REF:0000002	InterPro:IPR008179|InterPro:IPR016298	1077442	InterPro		F
A0A093V8Z7	GQ26_0110580	enables	GO:0016491	oxidoreductase activity	ECO:0000256	IEA	GO_REF:0000002	InterPro:IPR016161	1077442	InterPro		F
A0A093V8Z7	GQ26_0110580	enables	GO:0051287	NAD binding	ECO:0000256	IEA	GO_REF:0000002	InterPro:IPR012131	1077442	InterPro		F
A0A093V8Z7	GQ26_0110580	involved_in	GO:0008652	cellular amino acid biosynthetic process	ECO:0000323	IEA	GO_REF:0000043	UniProtKB-KW:KW-0028	1077442	UniProt		P
A0A093V8Z7	GQ26_0110580	enables	GO:0016787	hydrolase activity	ECO:0000323	IEA	GO_REF:0000043	UniProtKB-KW:KW-0378	1077442	UniProt		F
A0A093V8Z7	GQ26_0110580	involved_in	GO:0055114	oxidation-reduction process	ECO:0000323	IEA	GO_REF:0000043	UniProtKB-KW:KW-0560	1077442	UniProt		P
A0A093V8Z7	GQ26_0110580	enables	GO:0000166	nucleotide binding	ECO:0000323	IEA	GO_REF:0000043	UniProtKB-KW:KW-0547	1077442	UniProt		F
A0A093V8Z7	GQ26_0110580	enables	GO:0016491	oxidoreductase activity	ECO:0000323	IEA	GO_REF:0000043	UniProtKB-KW:KW-0560	1077442	UniProt		F
A0A093V8Z7	GQ26_0110580	involved_in	GO:0000105	histidine biosynthetic process	ECO:0000323	IEA	GO_REF:0000043	UniProtKB-KW:KW-0368	1077442	UniProt		P
A0A093V8Z7	GQ26_0110580	enables	GO:0005524	ATP binding	ECO:0000323	IEA	GO_REF:0000043	UniProtKB-KW:KW-0067	1077442	UniProt		F
A0A093V8Z7	GQ26_0110580	enables	GO:0004399	histidinol dehydrogenase activity	ECO:0000501	IEA	GO_REF:0000003	EC:1.1.1.23	1077442	UniProt		F
A0A093V8Z7	GQ26_0110580	enables	GO:0004635	phosphoribosyl-AMP cyclohydrolase activity	ECO:0000501	IEA	GO_REF:0000003	EC:3.5.4.19	1077442	UniProt		F
A0A093V8Z7	GQ26_0110580	enables	GO:0004636	phosphoribosyl-ATP diphosphatase activity	ECO:0000501	IEA	GO_REF:0000003	EC:3.6.1.31	1077442	UniProt		F
A0A093V8Z7	GQ26_0110580	enables	GO:0004635	phosphoribosyl-AMP cyclohydrolase activity	ECO:0000256	IEA	GO_REF:0000104	UniRule:UR000361755	1077442	UniProt		F
A0A093V8Z7	GQ26_0110580	enables	GO:0051287	NAD binding	ECO:0000256	IEA	GO_REF:0000104	UniRule:UR000361755	1077442	UniProt		F
A0A093V8Z7	GQ26_0110580	enables	GO:0004636	phosphoribosyl-ATP diphosphatase activity	ECO:0000256	IEA	GO_REF:0000104	UniRule:UR000361755	1077442	UniProt		F
A0A093V8Z7	GQ26_0110580	enables	GO:0004399	histidinol dehydrogenase activity	ECO:0000256	IEA	GO_REF:0000104	UniRule:UR000361755	1077442	UniProt		F
A0A093V8Z7	GQ26_0110580	enables	GO:0005524	ATP binding	ECO:0000256	IEA	GO_REF:0000104	UniRule:UR000361755	1077442	UniProt		F
A0A093V8Z7	GQ26_0110580	involved_in	GO:0000105	histidine biosynthetic process	ECO:0000256	IEA	GO_REF:0000104	UniRule:UR000361755	1077442	UniProt		P
A0A093VUB4	GQ26_0013490	involved_in	GO:0055114	oxidation-reduction process	ECO:0000256	IEA	GO_REF:0000002	InterPro:IPR006096|InterPro:IPR006097|InterPro:IPR018170|InterPro:IPR020471	1077442	InterPro		P
A0A093VUB4	GQ26_0013490	involved_in	GO:0006520	cellular amino acid metabolic process	ECO:0000256	IEA	GO_REF:0000002	InterPro:IPR006096|InterPro:IPR006097	1077442	InterPro		P
A0A093VUB4	GQ26_0013490	enables	GO:0016491	oxidoreductase activity	ECO:0000256	IEA	GO_REF:0000002	InterPro:IPR006096|InterPro:IPR006097|InterPro:IPR018170|InterPro:IPR020471	1077442	InterPro		F
A0A093VUB4	GQ26_0013490	enables	GO:0016639	oxidoreductase activity, acting on the CH-NH2 group of donors, NAD or NADP as acceptor	ECO:0000256	IEA	GO_REF:0000002	InterPro:IPR033922	1077442	InterPro		F
A0A093VBZ7	TIF34	enables	GO:0003743	translation initiation factor activity	ECO:0000256	IEA	GO_REF:0000002	InterPro:IPR027525	1077442	InterPro		F
A0A093VBZ7	TIF34	part_of	GO:0005737	cytoplasm	ECO:0000256	IEA	GO_REF:0000002	InterPro:IPR027525	1077442	InterPro		C
A0A093VBZ7	TIF34	part_of	GO:0005852	eukaryotic translation initiation factor 3 complex	ECO:0000256	IEA	GO_REF:0000002	InterPro:IPR027525	1077442	InterPro		C
A0A093VBZ7	TIF34	involved_in	GO:0006412	translation	ECO:0000323	IEA	GO_REF:0000043	UniProtKB-KW:KW-0648	1077442	UniProt		P
A0A093VBZ7	TIF34	enables	GO:0003743	translation initiation factor activity	ECO:0000323	IEA	GO_REF:0000043	UniProtKB-KW:KW-0396	1077442	UniProt		F
A0A093VBZ7	TIF34	part_of	GO:0005737	cytoplasm	ECO:0000323	IEA	GO_REF:0000043	UniProtKB-KW:KW-0963	1077442	UniProt		C
A0A093VBZ7	TIF34	involved_in	GO:0006413	translational initiation	ECO:0000323	IEA	GO_REF:0000043	UniProtKB-KW:KW-0396	1077442	UniProt		P
A0A093VBZ7	TIF34	part_of	GO:0005737	cytoplasm	ECO:0000323	IEA	GO_REF:0000044	UniProtKB-SubCell:SL-0086	1077442	UniProt		C
A0A093VBZ7	TIF34	enables	GO:0003743	translation initiation factor activity	ECO:0000256	IEA	GO_REF:0000104	UniRule:UR000107081	1077442	UniProt		F
A0A093VBZ7	TIF34	involved_in	GO:0002183	cytoplasmic translational initiation	ECO:0000256	IEA	GO_REF:0000104	UniRule:UR000107081	1077442	UniProt		P
A0A093VBZ7	TIF34	part_of	GO:0016282	eukaryotic 43S preinitiation complex	ECO:0000256	IEA	GO_REF:0000104	UniRule:UR000107081	1077442	UniProt		C
A0A093VBZ7	TIF34	part_of	GO:0033290	eukaryotic 48S preinitiation complex	ECO:0000256	IEA	GO_REF:0000104	UniRule:UR000107081	1077442	UniProt		C
A0A093VBZ7	TIF34	part_of	GO:0005852	eukaryotic translation initiation factor 3 complex	ECO:0000256	IEA	GO_REF:0000104	UniRule:UR000107081	1077442	UniProt		C
A0A093VBZ7	TIF34	part_of	GO:0005737	cytoplasm	ECO:0000256	IEA	GO_REF:0000104	UniRule:UR000107081	1077442	UniProt		C
A0A093VBZ7	TIF34	involved_in	GO:0001732	formation of cytoplasmic translation initiation complex	ECO:0000256	IEA	GO_REF:0000104	UniRule:UR000107081	1077442	UniProt		P
A0A093XGG7	GQ26_0290670	enables	GO:0016740	transferase activity	ECO:0000323	IEA	GO_REF:0000043	UniProtKB-KW:KW-0808	1077442	UniProt		F
A0A093XGG7	GQ26_0290670	involved_in	GO:0032259	methylation	ECO:0000323	IEA	GO_REF:0000043	UniProtKB-KW:KW-0489	1077442	UniProt		P
A0A093XGG7	GQ26_0290670	part_of	GO:0016021	integral component of membrane	ECO:0000323	IEA	GO_REF:0000043	UniProtKB-KW:KW-0812	1077442	UniProt		C
A0A093XGG7	GQ26_0290670	part_of	GO:0016020	membrane	ECO:0000323	IEA	GO_REF:0000043	UniProtKB-KW:KW-0472	1077442	UniProt		C
A0A093XGG7	GQ26_0290670	enables	GO:0008168	methyltransferase activity	ECO:0000323	IEA	GO_REF:0000043	UniProtKB-KW:KW-0489	1077442	UniProt		F
A0A093VM90	GQ26_0014190	enables	GO:0004163	diphosphomevalonate decarboxylase activity	ECO:0000256	IEA	GO_REF:0000002	InterPro:IPR029765	1077442	InterPro		F
A0A093VM90	GQ26_0014190	part_of	GO:0005829	cytosol	ECO:0000256	IEA	GO_REF:0000002	InterPro:IPR029765	1077442	InterPro		C
A0A093VM90	GQ26_0014190	involved_in	GO:0008299	isoprenoid biosynthetic process	ECO:0000256	IEA	GO_REF:0000002	InterPro:IPR005935	1077442	InterPro		P
A0A093VM90	GQ26_0014190	enables	GO:0016831	carboxy-lyase activity	ECO:0000256	IEA	GO_REF:0000002	InterPro:IPR005935	1077442	InterPro		F
A0A093VM90	GQ26_0014190	involved_in	GO:0019287	isopentenyl diphosphate biosynthetic process, mevalonate pathway	ECO:0000256	IEA	GO_REF:0000002	InterPro:IPR029765	1077442	InterPro		P
A0A093VM90	GQ26_0014190	enables	GO:0005524	ATP binding	ECO:0000256	IEA	GO_REF:0000002	InterPro:IPR006204	1077442	InterPro		F
A0A093VM90	GQ26_0014190	enables	GO:0016829	lyase activity	ECO:0000323	IEA	GO_REF:0000043	UniProtKB-KW:KW-0456	1077442	UniProt		F
A0A093VM90	GQ26_0014190	involved_in	GO:0006629	lipid metabolic process	ECO:0000323	IEA	GO_REF:0000043	UniProtKB-KW:KW-0443	1077442	UniProt		P
A0A093VM90	GQ26_0014190	enables	GO:0000166	nucleotide binding	ECO:0000323	IEA	GO_REF:0000043	UniProtKB-KW:KW-0547	1077442	UniProt		F
A0A093VM90	GQ26_0014190	involved_in	GO:0016126	sterol biosynthetic process	ECO:0000323	IEA	GO_REF:0000043	UniProtKB-KW:KW-0756	1077442	UniProt		P
A0A093VM90	GQ26_0014190	involved_in	GO:0008202	steroid metabolic process	ECO:0000323	IEA	GO_REF:0000043	UniProtKB-KW:KW-0753	1077442	UniProt		P
A0A093VM90	GQ26_0014190	enables	GO:0005524	ATP binding	ECO:0000323	IEA	GO_REF:0000043	UniProtKB-KW:KW-0067	1077442	UniProt		F
A0A093VM90	GQ26_0014190	involved_in	GO:0006694	steroid biosynthetic process	ECO:0000323	IEA	GO_REF:0000043	UniProtKB-KW:KW-0752	1077442	UniProt		P
A0A093VM90	GQ26_0014190	enables	GO:0004163	diphosphomevalonate decarboxylase activity	ECO:0000501	IEA	GO_REF:0000003	EC:4.1.1.33	1077442	UniProt		F
A0A093VM90	GQ26_0014190	involved_in	GO:0019287	isopentenyl diphosphate biosynthetic process, mevalonate pathway	ECO:0000256	IEA	GO_REF:0000104	UniRule:UR000313799	1077442	UniProt		P
A0A093VM90	GQ26_0014190	enables	GO:0004163	diphosphomevalonate decarboxylase activity	ECO:0000256	IEA	GO_REF:0000104	UniRule:UR000313799	1077442	UniProt		F
A0A093VM90	GQ26_0014190	enables	GO:0005524	ATP binding	ECO:0000256	IEA	GO_REF:0000104	UniRule:UR000859763	1077442	UniProt		F
A0A093VM90	GQ26_0014190	involved_in	GO:0019287	isopentenyl diphosphate biosynthetic process, mevalonate pathway	ECO:0000322	IEA	GO_REF:0000041	UniPathway:UPA00057	1077442	UniProt		P
B8MBX5	TSTA_121610	part_of	GO:0005737	cytoplasm	ECO:0000265	IEA	GO_REF:0000107	UniProtKB:P25293|sgd:YKR048C	441959	EnsemblFungi		C
B8MBX5	TSTA_121610	enables	GO:0008047	enzyme activator activity	ECO:0000265	IEA	GO_REF:0000107	UniProtKB:P25293|sgd:YKR048C	441959	EnsemblFungi		F
B8MBX5	TSTA_121610	enables	GO:0030332	cyclin binding	ECO:0000265	IEA	GO_REF:0000107	UniProtKB:P25293|sgd:YKR048C	441959	EnsemblFungi		F
B8MBX5	TSTA_121610	part_of	GO:0032174	cellular bud neck septin collar	ECO:0000265	IEA	GO_REF:0000107	UniProtKB:P25293|sgd:YKR048C	441959	EnsemblFungi		C
B8MBX5	TSTA_121610	enables	GO:0042802	identical protein binding	ECO:0000265	IEA	GO_REF:0000107	UniProtKB:P25293|sgd:YKR048C	441959	EnsemblFungi		F
B8MBX5	TSTA_121610	involved_in	GO:0043085	positive regulation of catalytic activity	ECO:0000265	IEA	GO_REF:0000107	UniProtKB:P25293|sgd:YKR048C	441959	EnsemblFungi		P
B8MBX5	TSTA_121610	involved_in	GO:2000617	positive regulation of histone H3-K9 acetylation	ECO:0000265	IEA	GO_REF:0000107	UniProtKB:P25293|sgd:YKR048C	441959	EnsemblFungi		P
B8MBX5	TSTA_121610	involved_in	GO:0006334	nucleosome assembly	ECO:0000265	IEA	GO_REF:0000107	UniProtKB:P25293|sgd:YKR048C	441959	EnsemblFungi		P
B8MBX5	TSTA_121610	involved_in	GO:0006337	nucleosome disassembly	ECO:0000265	IEA	GO_REF:0000107	UniProtKB:P25293|sgd:YKR048C	441959	EnsemblFungi		P
B8MBX5	TSTA_121610	involved_in	GO:0006607	NLS-bearing protein import into nucleus	ECO:0000265	IEA	GO_REF:0000107	UniProtKB:P25293|sgd:YKR048C	441959	EnsemblFungi		P
B8MBX5	TSTA_121610	involved_in	GO:0007117	budding cell bud growth	ECO:0000265	IEA	GO_REF:0000107	UniProtKB:P25293|sgd:YKR048C	441959	EnsemblFungi		P
B8MBX5	TSTA_121610	involved_in	GO:0031116	positive regulation of microtubule polymerization	ECO:0000265	IEA	GO_REF:0000107	UniProtKB:P25293|sgd:YKR048C	441959	EnsemblFungi		P
B8MBX5	TSTA_121610	part_of	GO:0032153	cell division site	ECO:0000265	IEA	GO_REF:0000107	UniProtKB:P25293|sgd:YKR048C	441959	EnsemblFungi		C
B8MBX5	TSTA_121610	involved_in	GO:0032968	positive regulation of transcription elongation from RNA polymerase II promoter	ECO:0000265	IEA	GO_REF:0000107	UniProtKB:P25293|sgd:YKR048C	441959	EnsemblFungi		P
B8MBX5	TSTA_121610	involved_in	GO:0042274	ribosomal small subunit biogenesis	ECO:0000265	IEA	GO_REF:0000107	UniProtKB:P25293|sgd:YKR048C	441959	EnsemblFungi		P
B8MBX5	TSTA_121610	enables	GO:0042393	histone binding	ECO:0000265	IEA	GO_REF:0000107	UniProtKB:P25293|sgd:YKR048C	441959	EnsemblFungi		F
B8MBX5	TSTA_121610	enables	GO:0051082	unfolded protein binding	ECO:0000265	IEA	GO_REF:0000107	UniProtKB:P25293|sgd:YKR048C	441959	EnsemblFungi		F
B8MBX5	TSTA_121610	involved_in	GO:0098841	protein localization to cell division site after cytokinesis	ECO:0000265	IEA	GO_REF:0000107	UniProtKB:P25293|sgd:YKR048C	441959	EnsemblFungi		P
B8MBX5	TSTA_121610	involved_in	GO:0006334	nucleosome assembly	ECO:0000256	IEA	GO_REF:0000002	InterPro:IPR002164	441959	InterPro		P
B8MBX5	TSTA_121610	part_of	GO:0005634	nucleus	ECO:0000256	IEA	GO_REF:0000002	InterPro:IPR002164	441959	InterPro		C
B6QQ75	PMAA_040730	part_of	GO:0005840	ribosome	ECO:0000256	IEA	GO_REF:0000002	InterPro:IPR001377|InterPro:IPR014401|InterPro:IPR018282	441960	InterPro		C
B6QQ75	PMAA_040730	involved_in	GO:0006412	translation	ECO:0000256	IEA	GO_REF:0000002	InterPro:IPR001377|InterPro:IPR014401|InterPro:IPR018282	441960	InterPro		P
B6QQ75	PMAA_040730	enables	GO:0003735	structural constituent of ribosome	ECO:0000256	IEA	GO_REF:0000002	InterPro:IPR001377|InterPro:IPR014401|InterPro:IPR018282	441960	InterPro		F
B6QQ75	PMAA_040730	part_of	GO:0005840	ribosome	ECO:0000323	IEA	GO_REF:0000043	UniProtKB-KW:KW-0689	441960	UniProt		C
A0A093VGK3	GQ26_0101330	involved_in	GO:0006099	tricarboxylic acid cycle	ECO:0000256	IEA	GO_REF:0000002	InterPro:IPR018951	1077442	InterPro		P
A0A093VGK3	GQ26_0101330	enables	GO:0016829	lyase activity	ECO:0000256	IEA	GO_REF:0000002	InterPro:IPR018951	1077442	InterPro		F
A0A093VGK3	GQ26_0101330	enables	GO:0003824	catalytic activity	ECO:0000256	IEA	GO_REF:0000002	InterPro:IPR008948|InterPro:IPR020557	1077442	InterPro		F
A0A093VGK3	GQ26_0101330	enables	GO:0004333	fumarate hydratase activity	ECO:0000256	IEA	GO_REF:0000002	InterPro:IPR005677	1077442	InterPro		F
A0A093VGK3	GQ26_0101330	involved_in	GO:0006106	fumarate metabolic process	ECO:0000256	IEA	GO_REF:0000002	InterPro:IPR005677	1077442	InterPro		P
A0A093VGK3	GQ26_0101330	part_of	GO:0045239	tricarboxylic acid cycle enzyme complex	ECO:0000256	IEA	GO_REF:0000002	InterPro:IPR005677	1077442	InterPro		C
A0A093VYQ4	GQ26_0041600	enables	GO:0000287	magnesium ion binding	ECO:0000256	IEA	GO_REF:0000002	InterPro:IPR013115	1077442	InterPro		F
A0A093VYQ4	GQ26_0041600	enables	GO:0003879	ATP phosphoribosyltransferase activity	ECO:0000256	IEA	GO_REF:0000002	InterPro:IPR001348|InterPro:IPR013115|InterPro:IPR013820|InterPro:IPR018198|InterPro:IPR020621	1077442	InterPro		F
A0A093VYQ4	GQ26_0041600	involved_in	GO:0000105	histidine biosynthetic process	ECO:0000256	IEA	GO_REF:0000002	InterPro:IPR001348|InterPro:IPR013115|InterPro:IPR013820|InterPro:IPR020621	1077442	InterPro		P
A0A093VYQ4	GQ26_0041600	part_of	GO:0005737	cytoplasm	ECO:0000256	IEA	GO_REF:0000002	InterPro:IPR013115|InterPro:IPR013820	1077442	InterPro		C
A0A093VYQ4	GQ26_0041600	enables	GO:0016740	transferase activity	ECO:0000323	IEA	GO_REF:0000043	UniProtKB-KW:KW-0808	1077442	UniProt		F
A0A093VYQ4	GQ26_0041600	enables	GO:0016757	transferase activity, transferring glycosyl groups	ECO:0000323	IEA	GO_REF:0000043	UniProtKB-KW:KW-0328	1077442	UniProt		F
A0A093V5I2	GQ26_0151320	enables	GO:0004144	diacylglycerol O-acyltransferase activity	ECO:0000256	IEA	GO_REF:0000002	InterPro:IPR027251	1077442	InterPro		F
A0A093V5I2	GQ26_0151320	enables	GO:0004590	orotidine-5'-phosphate decarboxylase activity	ECO:0000256	IEA	GO_REF:0000002	InterPro:IPR001754|InterPro:IPR014732|InterPro:IPR018089	1077442	InterPro		F
A0A093V5I2	GQ26_0151320	enables	GO:0008374	O-acyltransferase activity	ECO:0000256	IEA	GO_REF:0000002	InterPro:IPR014371	1077442	InterPro		F
A0A093V5I2	GQ26_0151320	involved_in	GO:0044205	'de novo' UMP biosynthetic process	ECO:0000256	IEA	GO_REF:0000002	InterPro:IPR014732	1077442	InterPro		P
A0A093V5I2	GQ26_0151320	enables	GO:0003824	catalytic activity	ECO:0000256	IEA	GO_REF:0000002	InterPro:IPR011060|InterPro:IPR013785	1077442	InterPro		F
A0A093V5I2	GQ26_0151320	involved_in	GO:0006207	'de novo' pyrimidine nucleobase biosynthetic process	ECO:0000256	IEA	GO_REF:0000002	InterPro:IPR001754|InterPro:IPR018089	1077442	InterPro		P
A0A093V5I2	GQ26_0151320	involved_in	GO:0019432	triglyceride biosynthetic process	ECO:0000256	IEA	GO_REF:0000002	InterPro:IPR027251	1077442	InterPro		P
A0A093V5I2	GQ26_0151320	enables	GO:0016831	carboxy-lyase activity	ECO:0000323	IEA	GO_REF:0000043	UniProtKB-KW:KW-0210	1077442	UniProt		F
A0A093V5I2	GQ26_0151320	enables	GO:0016829	lyase activity	ECO:0000323	IEA	GO_REF:0000043	UniProtKB-KW:KW-0456	1077442	UniProt		F
A0A093V5I2	GQ26_0151320	involved_in	GO:0006221	pyrimidine nucleotide biosynthetic process	ECO:0000323	IEA	GO_REF:0000043	UniProtKB-KW:KW-0665	1077442	UniProt		P
A0A093V5I2	GQ26_0151320	part_of	GO:0016020	membrane	ECO:0000323	IEA	GO_REF:0000043	UniProtKB-KW:KW-0472	1077442	UniProt		C
A0A093V5I2	GQ26_0151320	part_of	GO:0016021	integral component of membrane	ECO:0000323	IEA	GO_REF:0000043	UniProtKB-KW:KW-0812	1077442	UniProt		C
A0A093V5I2	GQ26_0151320	enables	GO:0004590	orotidine-5'-phosphate decarboxylase activity	ECO:0000501	IEA	GO_REF:0000003	EC:4.1.1.23	1077442	UniProt		F
A0A093V5I2	GQ26_0151320	involved_in	GO:0044205	'de novo' UMP biosynthetic process	ECO:0000322	IEA	GO_REF:0000041	UniPathway:UPA00070	1077442	UniProt		P
B6QR34	PMAA_042790	part_of	GO:0005840	ribosome	ECO:0000256	IEA	GO_REF:0000002	InterPro:IPR000915	441960	InterPro		C
B6QR34	PMAA_042790	involved_in	GO:0006412	translation	ECO:0000256	IEA	GO_REF:0000002	InterPro:IPR000915	441960	InterPro		P
B6QR34	PMAA_042790	enables	GO:0003735	structural constituent of ribosome	ECO:0000256	IEA	GO_REF:0000002	InterPro:IPR000915	441960	InterPro		F
B6QR34	PMAA_042790	part_of	GO:0005840	ribosome	ECO:0000323	IEA	GO_REF:0000043	UniProtKB-KW:KW-0689	441960	UniProt		C
B6QG95	PMAA_084820	involved_in	GO:0007029	endoplasmic reticulum organization	ECO:0000265	IEA	GO_REF:0000107	UniProtKB:Q12402|sgd:YPR028W	441960	EnsemblFungi		P
B6QG95	PMAA_084820	part_of	GO:0016021	integral component of membrane	ECO:0000265	IEA	GO_REF:0000107	UniProtKB:Q12402|sgd:YPR028W	441960	EnsemblFungi		C
B6QG95	PMAA_084820	involved_in	GO:0032581	ER-dependent peroxisome organization	ECO:0000265	IEA	GO_REF:0000107	UniProtKB:Q12402|sgd:YPR028W	441960	EnsemblFungi		P
B6QG95	PMAA_084820	involved_in	GO:0034976	response to endoplasmic reticulum stress	ECO:0000265	IEA	GO_REF:0000107	UniProtKB:Q12402|sgd:YPR028W	441960	EnsemblFungi		P
B6QG95	PMAA_084820	involved_in	GO:0048309	endoplasmic reticulum inheritance	ECO:0000265	IEA	GO_REF:0000107	UniProtKB:Q12402|sgd:YPR028W	441960	EnsemblFungi		P
B6QG95	PMAA_084820	part_of	GO:0005635	nuclear envelope	ECO:0000265	IEA	GO_REF:0000107	UniProtKB:Q9UU91|PomBase:SPCC830.08c.1:pep	441960	EnsemblFungi		C
B6QG95	PMAA_084820	part_of	GO:0032541	cortical endoplasmic reticulum	ECO:0000265	IEA	GO_REF:0000107	UniProtKB:Q9UU91|PomBase:SPCC830.08c.1:pep	441960	EnsemblFungi		C
B6QG95	PMAA_084820	involved_in	GO:1990809	endoplasmic reticulum tubular network membrane organization	ECO:0000265	IEA	GO_REF:0000107	UniProtKB:Q9UU91|PomBase:SPCC830.08c.1:pep	441960	EnsemblFungi		P
B6QG95	PMAA_084820	part_of	GO:0005783	endoplasmic reticulum	ECO:0000265	IEA	GO_REF:0000107	UniProtKB:Q12402|sgd:YPR028W	441960	EnsemblFungi		C
B6QG95	PMAA_084820	involved_in	GO:0016192	vesicle-mediated transport	ECO:0000265	IEA	GO_REF:0000107	UniProtKB:Q12402|sgd:YPR028W	441960	EnsemblFungi		P
B6QG95	PMAA_084820	involved_in	GO:0051292	nuclear pore complex assembly	ECO:0000265	IEA	GO_REF:0000107	UniProtKB:Q12402|sgd:YPR028W	441960	EnsemblFungi		P
B6QG95	PMAA_084820	part_of	GO:0071782	endoplasmic reticulum tubular network	ECO:0000265	IEA	GO_REF:0000107	UniProtKB:Q12402|sgd:YPR028W	441960	EnsemblFungi		C
B6QG95	PMAA_084820	involved_in	GO:0071786	endoplasmic reticulum tubular network organization	ECO:0000265	IEA	GO_REF:0000107	UniProtKB:Q12402|sgd:YPR028W	441960	EnsemblFungi		P
B6QG95	PMAA_084820	part_of	GO:0032153	cell division site	ECO:0000265	IEA	GO_REF:0000107	UniProtKB:Q9UU91|PomBase:SPCC830.08c.1:pep	441960	EnsemblFungi		C
B6QG95	PMAA_084820	part_of	GO:0016020	membrane	ECO:0000323	IEA	GO_REF:0000043	UniProtKB-KW:KW-0472	441960	UniProt		C
B6QG95	PMAA_084820	part_of	GO:0016021	integral component of membrane	ECO:0000323	IEA	GO_REF:0000043	UniProtKB-KW:KW-0812	441960	UniProt		C
B6QG95	PMAA_084820	part_of	GO:0016020	membrane	ECO:0000323	IEA	GO_REF:0000044	UniProtKB-SubCell:SL-0162	441960	UniProt		C
A0A093UQT8	GQ26_0460380	part_of	GO:0005840	ribosome	ECO:0000256	IEA	GO_REF:0000002	InterPro:IPR001063|InterPro:IPR018260|InterPro:IPR036394	1077442	InterPro		C
A0A093UQT8	GQ26_0460380	involved_in	GO:0006412	translation	ECO:0000256	IEA	GO_REF:0000002	InterPro:IPR001063|InterPro:IPR005721|InterPro:IPR018260|InterPro:IPR036394	1077442	InterPro		P
A0A093UQT8	GQ26_0460380	involved_in	GO:0055114	oxidation-reduction process	ECO:0000256	IEA	GO_REF:0000002	InterPro:IPR006139|InterPro:IPR006140	1077442	InterPro		P
A0A093UQT8	GQ26_0460380	enables	GO:0003735	structural constituent of ribosome	ECO:0000256	IEA	GO_REF:0000002	InterPro:IPR001063|InterPro:IPR005721|InterPro:IPR018260|InterPro:IPR036394	1077442	InterPro		F
A0A093UQT8	GQ26_0460380	part_of	GO:0015934	large ribosomal subunit	ECO:0000256	IEA	GO_REF:0000002	InterPro:IPR005721	1077442	InterPro		C
A0A093UQT8	GQ26_0460380	enables	GO:0016616	oxidoreductase activity, acting on the CH-OH group of donors, NAD or NADP as acceptor	ECO:0000256	IEA	GO_REF:0000002	InterPro:IPR006139	1077442	InterPro		F
A0A093UQT8	GQ26_0460380	enables	GO:0051287	NAD binding	ECO:0000256	IEA	GO_REF:0000002	InterPro:IPR006139|InterPro:IPR006140	1077442	InterPro		F
A0A093UQT8	GQ26_0460380	part_of	GO:0005840	ribosome	ECO:0000323	IEA	GO_REF:0000043	UniProtKB-KW:KW-0689	1077442	UniProt		C
B6QDY9	PMAA_078870	enables	GO:0003746	translation elongation factor activity	ECO:0000256	IEA	GO_REF:0000002	InterPro:IPR001884|InterPro:IPR020189	441960	InterPro		F
B6QDY9	PMAA_078870	enables	GO:0043022	ribosome binding	ECO:0000256	IEA	GO_REF:0000002	InterPro:IPR001884|InterPro:IPR020189	441960	InterPro		F
B6QDY9	PMAA_078870	involved_in	GO:0045901	positive regulation of translational elongation	ECO:0000256	IEA	GO_REF:0000002	InterPro:IPR001884|InterPro:IPR020189	441960	InterPro		P
B6QDY9	PMAA_078870	involved_in	GO:0045905	positive regulation of translational termination	ECO:0000256	IEA	GO_REF:0000002	InterPro:IPR020189	441960	InterPro		P
B6QDY9	PMAA_078870	enables	GO:0003723	RNA binding	ECO:0000256	IEA	GO_REF:0000002	InterPro:IPR001884|InterPro:IPR020189	441960	InterPro		F
B6QDY9	PMAA_078870	involved_in	GO:0006414	translational elongation	ECO:0000366	IEA	GO_REF:0000108	GO:0003746	441960	GOC		P
A0A093VBQ7	GQ26_0300630	part_of	GO:0005840	ribosome	ECO:0000256	IEA	GO_REF:0000002	InterPro:IPR001892|InterPro:IPR018269	1077442	InterPro		C
A0A093VBQ7	GQ26_0300630	involved_in	GO:0006412	translation	ECO:0000256	IEA	GO_REF:0000002	InterPro:IPR001892|InterPro:IPR018269	1077442	InterPro		P
A0A093VBQ7	GQ26_0300630	enables	GO:0003676	nucleic acid binding	ECO:0000256	IEA	GO_REF:0000002	InterPro:IPR010979	1077442	InterPro		F
A0A093VBQ7	GQ26_0300630	enables	GO:0003723	RNA binding	ECO:0000256	IEA	GO_REF:0000002	InterPro:IPR001892|InterPro:IPR018269	1077442	InterPro		F
A0A093VBQ7	GQ26_0300630	enables	GO:0003735	structural constituent of ribosome	ECO:0000256	IEA	GO_REF:0000002	InterPro:IPR001892|InterPro:IPR018269	1077442	InterPro		F
A0A093VBQ7	GQ26_0300630	part_of	GO:0005840	ribosome	ECO:0000323	IEA	GO_REF:0000043	UniProtKB-KW:KW-0689	1077442	UniProt		C
B6Q7P0	PMAA_035670	enables	GO:0016829	lyase activity	ECO:0000323	IEA	GO_REF:0000043	UniProtKB-KW:KW-0456	441960	UniProt		F
A0A093VTS4	GQ26_0081930	part_of	GO:0005840	ribosome	ECO:0000256	IEA	GO_REF:0000002	InterPro:IPR001780|InterPro:IPR018266	1077442	InterPro		C
A0A093VTS4	GQ26_0081930	involved_in	GO:0006412	translation	ECO:0000256	IEA	GO_REF:0000002	InterPro:IPR001780|InterPro:IPR018266	1077442	InterPro		P
A0A093VTS4	GQ26_0081930	enables	GO:0003735	structural constituent of ribosome	ECO:0000256	IEA	GO_REF:0000002	InterPro:IPR001780|InterPro:IPR018266	1077442	InterPro		F
A0A093VTS4	GQ26_0081930	part_of	GO:0005840	ribosome	ECO:0000323	IEA	GO_REF:0000043	UniProtKB-KW:KW-0689	1077442	UniProt		C
B6QHK7	PMAA_094580	enables	GO:0005525	GTP binding	ECO:0000265	IEA	GO_REF:0000107	UniProtKB:P36586|PomBase:SPAC6F6.15.1:pep	441960	EnsemblFungi		F
B6QHK7	PMAA_094580	part_of	GO:0031901	early endosome membrane	ECO:0000265	IEA	GO_REF:0000107	UniProtKB:P36586|PomBase:SPAC6F6.15.1:pep	441960	EnsemblFungi		C
B6QHK7	PMAA_094580	involved_in	GO:0034058	endosomal vesicle fusion	ECO:0000265	IEA	GO_REF:0000107	UniProtKB:P36586|PomBase:SPAC6F6.15.1:pep	441960	EnsemblFungi		P
B6QHK7	PMAA_094580	enables	GO:0003924	GTPase activity	ECO:0000256	IEA	GO_REF:0000002	InterPro:IPR001806	441960	InterPro		F
B6QHK7	PMAA_094580	enables	GO:0005525	GTP binding	ECO:0000256	IEA	GO_REF:0000002	InterPro:IPR001806|InterPro:IPR005225	441960	InterPro		F
A0A093V4A9	GQ26_0160400	involved_in	GO:0006508	proteolysis	ECO:0000256	IEA	GO_REF:0000002	InterPro:IPR001431	1077442	InterPro		P
A0A093V4A9	GQ26_0160400	enables	GO:0046872	metal ion binding	ECO:0000256	IEA	GO_REF:0000002	InterPro:IPR011249	1077442	InterPro		F
A0A093V4A9	GQ26_0160400	enables	GO:0003824	catalytic activity	ECO:0000256	IEA	GO_REF:0000002	InterPro:IPR011249	1077442	InterPro		F
A0A093V4A9	GQ26_0160400	enables	GO:0004222	metalloendopeptidase activity	ECO:0000256	IEA	GO_REF:0000002	InterPro:IPR001431	1077442	InterPro		F
B6QC93	PMAA_066910	enables	GO:0008270	zinc ion binding	ECO:0000256	IEA	GO_REF:0000002	InterPro:IPR015699	441960	InterPro		F
B6QC93	PMAA_066910	part_of	GO:0042025	host cell nucleus	ECO:0000256	IEA	GO_REF:0000002	InterPro:IPR015699	441960	InterPro		C
B6QC93	PMAA_066910	enables	GO:0003677	DNA binding	ECO:0000256	IEA	GO_REF:0000002	InterPro:IPR000722|InterPro:IPR006592|InterPro:IPR007066|InterPro:IPR007080|InterPro:IPR007081|InterPro:IPR007083	441960	InterPro		F
B6QC93	PMAA_066910	enables	GO:0003899	DNA-directed 5'-3' RNA polymerase activity	ECO:0000256	IEA	GO_REF:0000002	InterPro:IPR000722|InterPro:IPR006592|InterPro:IPR007066|InterPro:IPR007080|InterPro:IPR007081|InterPro:IPR007083|InterPro:IPR015699	441960	InterPro		F
B6QC93	PMAA_066910	involved_in	GO:0006351	transcription, DNA-templated	ECO:0000256	IEA	GO_REF:0000002	InterPro:IPR000722|InterPro:IPR006592|InterPro:IPR007066|InterPro:IPR007080|InterPro:IPR007081|InterPro:IPR007083|InterPro:IPR015699	441960	InterPro		P
B6QC93	PMAA_066910	enables	GO:0016779	nucleotidyltransferase activity	ECO:0000323	IEA	GO_REF:0000043	UniProtKB-KW:KW-0548	441960	UniProt		F
B6QC93	PMAA_066910	enables	GO:0016740	transferase activity	ECO:0000323	IEA	GO_REF:0000043	UniProtKB-KW:KW-0808	441960	UniProt		F
B6QC93	PMAA_066910	enables	GO:0003899	DNA-directed 5'-3' RNA polymerase activity	ECO:0000323	IEA	GO_REF:0000043	UniProtKB-KW:KW-0240	441960	UniProt		F
B6QC93	PMAA_066910	enables	GO:0003899	DNA-directed 5'-3' RNA polymerase activity	ECO:0000501	IEA	GO_REF:0000003	EC:2.7.7.6	441960	UniProt		F
A0A093XQ09	GQ26_0150490	involved_in	GO:0015986	ATP synthesis coupled proton transport	ECO:0000256	IEA	GO_REF:0000002	InterPro:IPR019727	1077442	InterPro		P
A0A093XQ09	GQ26_0150490	part_of	GO:0000276	mitochondrial proton-transporting ATP synthase complex, coupling factor F(o)	ECO:0000256	IEA	GO_REF:0000002	InterPro:IPR019727	1077442	InterPro		C
A0A093XLZ7	GQ26_0190270	enables	GO:0004518	nuclease activity	ECO:0000256	IEA	GO_REF:0000002	InterPro:IPR006084|InterPro:IPR006085	1077442	InterPro		F
A0A093XLZ7	GQ26_0190270	involved_in	GO:0090305	nucleic acid phosphodiester bond hydrolysis	ECO:0000366	IEA	GO_REF:0000108	GO:0004518	1077442	GOC		P
A0A093W0Z6	GQ26_0020040	part_of	GO:0005840	ribosome	ECO:0000256	IEA	GO_REF:0000002	InterPro:IPR002671	1077442	InterPro		C
A0A093W0Z6	GQ26_0020040	involved_in	GO:0006412	translation	ECO:0000256	IEA	GO_REF:0000002	InterPro:IPR002671	1077442	InterPro		P
A0A093W0Z6	GQ26_0020040	enables	GO:0003735	structural constituent of ribosome	ECO:0000256	IEA	GO_REF:0000002	InterPro:IPR002671	1077442	InterPro		F
A0A093W0Z6	GQ26_0020040	part_of	GO:0005840	ribosome	ECO:0000323	IEA	GO_REF:0000043	UniProtKB-KW:KW-0689	1077442	UniProt		C
B8MSK4	TSTA_003880	enables	GO:0004345	glucose-6-phosphate dehydrogenase activity	ECO:0000265	IEA	GO_REF:0000107	UniProtKB:P11412|sgd:YNL241C	441959	EnsemblFungi		F
B8MSK4	TSTA_003880	involved_in	GO:0042542	response to hydrogen peroxide	ECO:0000265	IEA	GO_REF:0000107	UniProtKB:P11412|sgd:YNL241C	441959	EnsemblFungi		P
B8MSK4	TSTA_003880	involved_in	GO:0006740	NADPH regeneration	ECO:0000265	IEA	GO_REF:0000107	UniProtKB:P11412|sgd:YNL241C	441959	EnsemblFungi		P
B8MSK4	TSTA_003880	involved_in	GO:0009051	pentose-phosphate shunt, oxidative branch	ECO:0000265	IEA	GO_REF:0000107	UniProtKB:P11412|sgd:YNL241C	441959	EnsemblFungi		P
B8MSK4	TSTA_003880	involved_in	GO:0006006	glucose metabolic process	ECO:0000256	IEA	GO_REF:0000002	InterPro:IPR001282|InterPro:IPR019796|InterPro:IPR022674|InterPro:IPR022675	441959	InterPro		P
B8MSK4	TSTA_003880	enables	GO:0050661	NADP binding	ECO:0000256	IEA	GO_REF:0000002	InterPro:IPR022674|InterPro:IPR022675	441959	InterPro		F
B8MSK4	TSTA_003880	involved_in	GO:0055114	oxidation-reduction process	ECO:0000256	IEA	GO_REF:0000002	InterPro:IPR001282|InterPro:IPR019796|InterPro:IPR022674|InterPro:IPR022675	441959	InterPro		P
B8MSK4	TSTA_003880	enables	GO:0004345	glucose-6-phosphate dehydrogenase activity	ECO:0000256	IEA	GO_REF:0000002	InterPro:IPR019796|InterPro:IPR022675	441959	InterPro		F
B8MSK4	TSTA_003880	enables	GO:0016614	oxidoreductase activity, acting on CH-OH group of donors	ECO:0000256	IEA	GO_REF:0000002	InterPro:IPR022674	441959	InterPro		F
B8MSK4	TSTA_003880	involved_in	GO:0006006	glucose metabolic process	ECO:0000323	IEA	GO_REF:0000043	UniProtKB-KW:KW-0313	441959	UniProt		P
B8MSK4	TSTA_003880	involved_in	GO:0005975	carbohydrate metabolic process	ECO:0000323	IEA	GO_REF:0000043	UniProtKB-KW:KW-0119	441959	UniProt		P
B8MSK4	TSTA_003880	involved_in	GO:0055114	oxidation-reduction process	ECO:0000323	IEA	GO_REF:0000043	UniProtKB-KW:KW-0560	441959	UniProt		P
B8MSK4	TSTA_003880	enables	GO:0016491	oxidoreductase activity	ECO:0000323	IEA	GO_REF:0000043	UniProtKB-KW:KW-0560	441959	UniProt		F
B8MSK4	TSTA_003880	enables	GO:0004345	glucose-6-phosphate dehydrogenase activity	ECO:0000501	IEA	GO_REF:0000003	EC:1.1.1.49	441959	UniProt		F
B8MSK4	TSTA_003880	involved_in	GO:0006098	pentose-phosphate shunt	ECO:0000322	IEA	GO_REF:0000041	UniPathway:UPA00115	441959	UniProt		P
A0A093UWY8	GQ26_0260730	enables	GO:0005049	nuclear export signal receptor activity	ECO:0000256	IEA	GO_REF:0000002	InterPro:IPR014877	1077442	InterPro		F
A0A093UWY8	GQ26_0260730	involved_in	GO:0006886	intracellular protein transport	ECO:0000256	IEA	GO_REF:0000002	InterPro:IPR001494	1077442	InterPro		P
A0A093UWY8	GQ26_0260730	enables	GO:0008536	Ran GTPase binding	ECO:0000256	IEA	GO_REF:0000002	InterPro:IPR001494	1077442	InterPro		F
A0A093UWY8	GQ26_0260730	part_of	GO:0005634	nucleus	ECO:0000323	IEA	GO_REF:0000043	UniProtKB-KW:KW-0539	1077442	UniProt		C
A0A093UWY8	GQ26_0260730	part_of	GO:0005634	nucleus	ECO:0000323	IEA	GO_REF:0000044	UniProtKB-SubCell:SL-0191	1077442	UniProt		C
A0A093UWY8	GQ26_0260730	involved_in	GO:0051168	nuclear export	ECO:0000366	IEA	GO_REF:0000108	GO:0005049	1077442	GOC		P
B6Q3P6	PMAA_029530	part_of	GO:0005840	ribosome	ECO:0000256	IEA	GO_REF:0000002	InterPro:IPR001197|InterPro:IPR016180|InterPro:IPR018255|InterPro:IPR036920	441960	InterPro		C
B6Q3P6	PMAA_029530	involved_in	GO:0006412	translation	ECO:0000256	IEA	GO_REF:0000002	InterPro:IPR001197|InterPro:IPR016180|InterPro:IPR018255|InterPro:IPR036920	441960	InterPro		P
B6Q3P6	PMAA_029530	enables	GO:0003735	structural constituent of ribosome	ECO:0000256	IEA	GO_REF:0000002	InterPro:IPR001197|InterPro:IPR016180|InterPro:IPR018255|InterPro:IPR036920	441960	InterPro		F
B6Q3P6	PMAA_029530	part_of	GO:0005840	ribosome	ECO:0000323	IEA	GO_REF:0000043	UniProtKB-KW:KW-0689	441960	UniProt		C
B6QLJ9	PMAA_057590	part_of	GO:0005840	ribosome	ECO:0000256	IEA	GO_REF:0000002	InterPro:IPR000266|InterPro:IPR019979	441960	InterPro		C
B6QLJ9	PMAA_057590	involved_in	GO:0006412	translation	ECO:0000256	IEA	GO_REF:0000002	InterPro:IPR000266|InterPro:IPR019979	441960	InterPro		P
B6QLJ9	PMAA_057590	enables	GO:0003735	structural constituent of ribosome	ECO:0000256	IEA	GO_REF:0000002	InterPro:IPR000266|InterPro:IPR019979	441960	InterPro		F
B6QLJ9	PMAA_057590	part_of	GO:0005840	ribosome	ECO:0000323	IEA	GO_REF:0000043	UniProtKB-KW:KW-0689	441960	UniProt		C
B6QNX9	PMAA_047140	enables	GO:0002161	aminoacyl-tRNA editing activity	ECO:0000265	IEA	GO_REF:0000107	UniProtKB:P15625|sgd:YFL022C	441960	EnsemblFungi		F
B6QNX9	PMAA_047140	enables	GO:0004826	phenylalanine-tRNA ligase activity	ECO:0000265	IEA	GO_REF:0000107	UniProtKB:P15625|sgd:YFL022C	441960	EnsemblFungi		F
B6QNX9	PMAA_047140	involved_in	GO:0006432	phenylalanyl-tRNA aminoacylation	ECO:0000265	IEA	GO_REF:0000107	UniProtKB:P15625|sgd:YFL022C	441960	EnsemblFungi		P
B6QNX9	PMAA_047140	part_of	GO:0009328	phenylalanine-tRNA ligase complex	ECO:0000265	IEA	GO_REF:0000107	UniProtKB:P15625|sgd:YFL022C	441960	EnsemblFungi		C
B6QNX9	PMAA_047140	enables	GO:0000049	tRNA binding	ECO:0000256	IEA	GO_REF:0000002	InterPro:IPR002319	441960	InterPro		F
B6QNX9	PMAA_047140	enables	GO:0004812	aminoacyl-tRNA ligase activity	ECO:0000256	IEA	GO_REF:0000002	InterPro:IPR002319	441960	InterPro		F
B6QNX9	PMAA_047140	enables	GO:0004826	phenylalanine-tRNA ligase activity	ECO:0000256	IEA	GO_REF:0000002	InterPro:IPR004529	441960	InterPro		F
B6QNX9	PMAA_047140	involved_in	GO:0006432	phenylalanyl-tRNA aminoacylation	ECO:0000256	IEA	GO_REF:0000002	InterPro:IPR004529	441960	InterPro		P
B6QNX9	PMAA_047140	involved_in	GO:0043039	tRNA aminoacylation	ECO:0000256	IEA	GO_REF:0000002	InterPro:IPR002319	441960	InterPro		P
B6QNX9	PMAA_047140	enables	GO:0000166	nucleotide binding	ECO:0000256	IEA	GO_REF:0000002	InterPro:IPR004529	441960	InterPro		F
B6QNX9	PMAA_047140	enables	GO:0005524	ATP binding	ECO:0000256	IEA	GO_REF:0000002	InterPro:IPR002319|InterPro:IPR004529	441960	InterPro		F
B6QNX9	PMAA_047140	part_of	GO:0005737	cytoplasm	ECO:0000256	IEA	GO_REF:0000002	InterPro:IPR004529	441960	InterPro		C
B6QNX9	PMAA_047140	enables	GO:0004812	aminoacyl-tRNA ligase activity	ECO:0000323	IEA	GO_REF:0000043	UniProtKB-KW:KW-0030	441960	UniProt		F
B6QNX9	PMAA_047140	involved_in	GO:0106074	aminoacyl-tRNA metabolism involved in translational fidelity	ECO:0000366	IEA	GO_REF:0000108	GO:0002161	441960	GOC		P
B6QS31	PMAA_044060	involved_in	GO:0000054	ribosomal subunit export from nucleus	ECO:0000265	IEA	GO_REF:0000107	UniProtKB:Q03195|sgd:YDR091C	441960	EnsemblFungi		P
B6QS31	PMAA_044060	part_of	GO:0005634	nucleus	ECO:0000265	IEA	GO_REF:0000107	UniProtKB:Q03195|sgd:YDR091C	441960	EnsemblFungi		C
B6QS31	PMAA_044060	part_of	GO:0005737	cytoplasm	ECO:0000265	IEA	GO_REF:0000107	UniProtKB:Q03195|sgd:YDR091C	441960	EnsemblFungi		C
B6QS31	PMAA_044060	part_of	GO:0005852	eukaryotic translation initiation factor 3 complex	ECO:0000265	IEA	GO_REF:0000107	UniProtKB:Q03195|sgd:YDR091C	441960	EnsemblFungi		C
B6QS31	PMAA_044060	involved_in	GO:0006413	translational initiation	ECO:0000265	IEA	GO_REF:0000107	UniProtKB:Q03195|sgd:YDR091C	441960	EnsemblFungi		P
B6QS31	PMAA_044060	involved_in	GO:0032790	ribosome disassembly	ECO:0000265	IEA	GO_REF:0000107	UniProtKB:Q03195|sgd:YDR091C	441960	EnsemblFungi		P
B6QS31	PMAA_044060	enables	GO:0005506	iron ion binding	ECO:0000265	IEA	GO_REF:0000107	UniProtKB:Q03195|sgd:YDR091C	441960	EnsemblFungi		F
B6QS31	PMAA_044060	involved_in	GO:0006415	translational termination	ECO:0000265	IEA	GO_REF:0000107	UniProtKB:Q03195|sgd:YDR091C	441960	EnsemblFungi		P
B6QS31	PMAA_044060	involved_in	GO:0042273	ribosomal large subunit biogenesis	ECO:0000265	IEA	GO_REF:0000107	UniProtKB:Q03195|sgd:YDR091C	441960	EnsemblFungi		P
B6QS31	PMAA_044060	involved_in	GO:0045727	positive regulation of translation	ECO:0000265	IEA	GO_REF:0000107	UniProtKB:Q03195|sgd:YDR091C	441960	EnsemblFungi		P
B6QS31	PMAA_044060	enables	GO:0005524	ATP binding	ECO:0000256	IEA	GO_REF:0000002	InterPro:IPR003439|InterPro:IPR017871	441960	InterPro		F
B6QS31	PMAA_044060	enables	GO:0016887	ATPase activity	ECO:0000256	IEA	GO_REF:0000002	InterPro:IPR003439|InterPro:IPR017871	441960	InterPro		F
B6QS31	PMAA_044060	enables	GO:0005524	ATP binding	ECO:0000323	IEA	GO_REF:0000043	UniProtKB-KW:KW-0067	441960	UniProt		F
B6QS31	PMAA_044060	enables	GO:0000166	nucleotide binding	ECO:0000323	IEA	GO_REF:0000043	UniProtKB-KW:KW-0547	441960	UniProt		F
B6QS31	PMAA_044060	enables	GO:0000166	nucleotide binding	ECO:0000256	IEA	GO_REF:0000104	UniRule:UR000400038	441960	UniProt		F
B6QS31	PMAA_044060	enables	GO:0005524	ATP binding	ECO:0000256	IEA	GO_REF:0000104	UniRule:UR000400038	441960	UniProt		F
A0A093VAL2	GQ26_0330870	involved_in	GO:0005975	carbohydrate metabolic process	ECO:0000256	IEA	GO_REF:0000002	InterPro:IPR004193|InterPro:IPR006047|InterPro:IPR006048	1077442	InterPro		P
A0A093VAL2	GQ26_0330870	involved_in	GO:0005978	glycogen biosynthetic process	ECO:0000256	IEA	GO_REF:0000002	InterPro:IPR037439	1077442	InterPro		P
A0A093VAL2	GQ26_0330870	involved_in	GO:0006865	amino acid transport	ECO:0000256	IEA	GO_REF:0000002	InterPro:IPR004840	1077442	InterPro		P
A0A093VAL2	GQ26_0330870	enables	GO:0043169	cation binding	ECO:0000256	IEA	GO_REF:0000002	InterPro:IPR006048	1077442	InterPro		F
A0A093VAL2	GQ26_0330870	enables	GO:0003824	catalytic activity	ECO:0000256	IEA	GO_REF:0000002	InterPro:IPR006047|InterPro:IPR006048	1077442	InterPro		F
A0A093VAL2	GQ26_0330870	enables	GO:0003844	1,4-alpha-glucan branching enzyme activity	ECO:0000256	IEA	GO_REF:0000002	InterPro:IPR037439	1077442	InterPro		F
A0A093VAL2	GQ26_0330870	enables	GO:0004553	hydrolase activity, hydrolyzing O-glycosyl compounds	ECO:0000256	IEA	GO_REF:0000002	InterPro:IPR004193	1077442	InterPro		F
A0A093VAL2	GQ26_0330870	part_of	GO:0016020	membrane	ECO:0000256	IEA	GO_REF:0000002	InterPro:IPR004841	1077442	InterPro		C
A0A093VAL2	GQ26_0330870	part_of	GO:0016021	integral component of membrane	ECO:0000256	IEA	GO_REF:0000002	InterPro:IPR004840	1077442	InterPro		C
A0A093VAL2	GQ26_0330870	involved_in	GO:0055085	transmembrane transport	ECO:0000256	IEA	GO_REF:0000002	InterPro:IPR004840|InterPro:IPR004841	1077442	InterPro		P
A0A093VAL2	GQ26_0330870	part_of	GO:0016020	membrane	ECO:0000323	IEA	GO_REF:0000043	UniProtKB-KW:KW-0472	1077442	UniProt		C
A0A093VAL2	GQ26_0330870	part_of	GO:0016021	integral component of membrane	ECO:0000323	IEA	GO_REF:0000043	UniProtKB-KW:KW-0812	1077442	UniProt		C
A0A093Y5F2	GQ26_0021330	enables	GO:0003676	nucleic acid binding	ECO:0000256	IEA	GO_REF:0000002	InterPro:IPR000504|InterPro:IPR035979	1077442	InterPro		F
A0A093Y5F2	GQ26_0021330	enables	GO:0003723	RNA binding	ECO:0000323	IEA	GO_REF:0000043	UniProtKB-KW:KW-0694	1077442	UniProt		F
A0A093Y5F2	GQ26_0021330	enables	GO:0003723	RNA binding	ECO:0000256	IEA	GO_REF:0000104	UniRule:UR000414619	1077442	UniProt		F
B6Q8A4	PMAA_036470	enables	GO:0005524	ATP binding	ECO:0000265	IEA	GO_REF:0000107	UniProtKB:O94609|PomBase:SPBC1604.21c.1:pep	441960	EnsemblFungi		F
B6Q8A4	PMAA_036470	part_of	GO:0005634	nucleus	ECO:0000265	IEA	GO_REF:0000107	UniProtKB:O94609|PomBase:SPBC1604.21c.1:pep	441960	EnsemblFungi		C
B6Q8A4	PMAA_036470	part_of	GO:0005737	cytoplasm	ECO:0000265	IEA	GO_REF:0000107	UniProtKB:O94609|PomBase:SPBC1604.21c.1:pep	441960	EnsemblFungi		C
B6Q8A4	PMAA_036470	enables	GO:0000287	magnesium ion binding	ECO:0000265	IEA	GO_REF:0000107	UniProtKB:O94609|PomBase:SPBC1604.21c.1:pep	441960	EnsemblFungi		F
B6Q8A4	PMAA_036470	enables	GO:0004839	ubiquitin activating enzyme activity	ECO:0000265	IEA	GO_REF:0000107	UniProtKB:O94609|PomBase:SPBC1604.21c.1:pep	441960	EnsemblFungi		F
B6Q8A4	PMAA_036470	involved_in	GO:0006464	cellular protein modification process	ECO:0000256	IEA	GO_REF:0000002	InterPro:IPR000011	441960	InterPro		P
B6Q8A4	PMAA_036470	enables	GO:0008641	ubiquitin-like modifier activating enzyme activity	ECO:0000256	IEA	GO_REF:0000002	InterPro:IPR000011|InterPro:IPR000594|InterPro:IPR035985	441960	InterPro		F
B6Q8A4	PMAA_036470	enables	GO:0005524	ATP binding	ECO:0000323	IEA	GO_REF:0000043	UniProtKB-KW:KW-0067	441960	UniProt		F
B6Q8A4	PMAA_036470	enables	GO:0000166	nucleotide binding	ECO:0000323	IEA	GO_REF:0000043	UniProtKB-KW:KW-0547	441960	UniProt		F
B6Q8A4	PMAA_036470	enables	GO:0016874	ligase activity	ECO:0000323	IEA	GO_REF:0000043	UniProtKB-KW:KW-0436	441960	UniProt		F
B6Q8A4	PMAA_036470	involved_in	GO:0016567	protein ubiquitination	ECO:0000366	IEA	GO_REF:0000108	GO:0004839	441960	GOC		P
B6Q5U1	PMAA_023760	enables	GO:0003924	GTPase activity	ECO:0000256	IEA	GO_REF:0000002	InterPro:IPR001806	441960	InterPro		F
B6Q5U1	PMAA_023760	enables	GO:0005525	GTP binding	ECO:0000256	IEA	GO_REF:0000002	InterPro:IPR001806|InterPro:IPR005225	441960	InterPro		F
B6QJT5	PMAA_091590	enables	GO:0004749	ribose phosphate diphosphokinase activity	ECO:0000265	IEA	GO_REF:0000107	UniProtKB:P32895|sgd:YKL181W	441960	EnsemblFungi		F
B6QJT5	PMAA_091590	part_of	GO:0005737	cytoplasm	ECO:0000265	IEA	GO_REF:0000107	UniProtKB:P32895|sgd:YKL181W	441960	EnsemblFungi		C
B6QJT5	PMAA_091590	part_of	GO:0002189	ribose phosphate diphosphokinase complex	ECO:0000265	IEA	GO_REF:0000107	UniProtKB:P32895|sgd:YKL181W	441960	EnsemblFungi		C
B6QJT5	PMAA_091590	involved_in	GO:0006015	5-phosphoribose 1-diphosphate biosynthetic process	ECO:0000265	IEA	GO_REF:0000107	UniProtKB:P32895|sgd:YKL181W	441960	EnsemblFungi		P
B6QJT5	PMAA_091590	part_of	GO:0010494	cytoplasmic stress granule	ECO:0000265	IEA	GO_REF:0000107	UniProtKB:P32895|sgd:YKL181W	441960	EnsemblFungi		C
B6QJT5	PMAA_091590	involved_in	GO:0031505	fungal-type cell wall organization	ECO:0000265	IEA	GO_REF:0000107	UniProtKB:P32895|sgd:YKL181W	441960	EnsemblFungi		P
B6QJT5	PMAA_091590	enables	GO:0000287	magnesium ion binding	ECO:0000256	IEA	GO_REF:0000002	InterPro:IPR000842|InterPro:IPR005946	441960	InterPro		F
B6QJT5	PMAA_091590	involved_in	GO:0009116	nucleoside metabolic process	ECO:0000256	IEA	GO_REF:0000002	InterPro:IPR000836	441960	InterPro		P
B6QJT5	PMAA_091590	involved_in	GO:0009156	ribonucleoside monophosphate biosynthetic process	ECO:0000256	IEA	GO_REF:0000002	InterPro:IPR000842	441960	InterPro		P
B6QJT5	PMAA_091590	involved_in	GO:0009165	nucleotide biosynthetic process	ECO:0000256	IEA	GO_REF:0000002	InterPro:IPR005946	441960	InterPro		P
B6QJT5	PMAA_091590	enables	GO:0004749	ribose phosphate diphosphokinase activity	ECO:0000256	IEA	GO_REF:0000002	InterPro:IPR000842|InterPro:IPR005946	441960	InterPro		F
B6QJT5	PMAA_091590	involved_in	GO:0044249	cellular biosynthetic process	ECO:0000256	IEA	GO_REF:0000002	InterPro:IPR000842	441960	InterPro		P
B6QJT5	PMAA_091590	enables	GO:0016301	kinase activity	ECO:0000323	IEA	GO_REF:0000043	UniProtKB-KW:KW-0418	441960	UniProt		F
B6QJT5	PMAA_091590	involved_in	GO:0016310	phosphorylation	ECO:0000323	IEA	GO_REF:0000043	UniProtKB-KW:KW-0418	441960	UniProt		P
B6QHG5	PMAA_094190	enables	GO:0003676	nucleic acid binding	ECO:0000256	IEA	GO_REF:0000002	InterPro:IPR011545	441960	InterPro		F
B6QHG5	PMAA_094190	enables	GO:0005524	ATP binding	ECO:0000256	IEA	GO_REF:0000002	InterPro:IPR011545	441960	InterPro		F
B6QHG5	PMAA_094190	enables	GO:0004386	helicase activity	ECO:0000323	IEA	GO_REF:0000043	UniProtKB-KW:KW-0347	441960	UniProt		F
B6QHG5	PMAA_094190	enables	GO:0016787	hydrolase activity	ECO:0000323	IEA	GO_REF:0000043	UniProtKB-KW:KW-0378	441960	UniProt		F
B6QHG5	PMAA_094190	enables	GO:0005524	ATP binding	ECO:0000323	IEA	GO_REF:0000043	UniProtKB-KW:KW-0067	441960	UniProt		F
B6QHG5	PMAA_094190	enables	GO:0000166	nucleotide binding	ECO:0000323	IEA	GO_REF:0000043	UniProtKB-KW:KW-0547	441960	UniProt		F
A0A093VWN6	GQ26_0062850	involved_in	GO:0006457	protein folding	ECO:0000256	IEA	GO_REF:0000002	InterPro:IPR002194|InterPro:IPR012720	1077442	InterPro		P
A0A093VWN6	GQ26_0062850	enables	GO:0051082	unfolded protein binding	ECO:0000256	IEA	GO_REF:0000002	InterPro:IPR002194|InterPro:IPR012720	1077442	InterPro		F
A0A093VWN6	GQ26_0062850	enables	GO:0005524	ATP binding	ECO:0000256	IEA	GO_REF:0000002	InterPro:IPR002194|InterPro:IPR002423|InterPro:IPR012720	1077442	InterPro		F
A0A093VWN6	GQ26_0062850	enables	GO:0000166	nucleotide binding	ECO:0000323	IEA	GO_REF:0000043	UniProtKB-KW:KW-0547	1077442	UniProt		F
A0A093VWN6	GQ26_0062850	enables	GO:0005524	ATP binding	ECO:0000323	IEA	GO_REF:0000043	UniProtKB-KW:KW-0067	1077442	UniProt		F
A0A093VWN6	GQ26_0062850	part_of	GO:0005737	cytoplasm	ECO:0000323	IEA	GO_REF:0000043	UniProtKB-KW:KW-0963	1077442	UniProt		C
A0A093VWN6	GQ26_0062850	part_of	GO:0005737	cytoplasm	ECO:0000323	IEA	GO_REF:0000044	UniProtKB-SubCell:SL-0086	1077442	UniProt		C
M4GGS9	PMAA_m0530	enables	GO:0005507	copper ion binding	ECO:0000256	IEA	GO_REF:0000002	InterPro:IPR001505|InterPro:IPR002429	441960	InterPro		F
M4GGS9	PMAA_m0530	involved_in	GO:0022900	electron transport chain	ECO:0000256	IEA	GO_REF:0000002	InterPro:IPR011759	441960	InterPro		P
M4GGS9	PMAA_m0530	enables	GO:0004129	cytochrome-c oxidase activity	ECO:0000256	IEA	GO_REF:0000002	InterPro:IPR002429	441960	InterPro		F
M4GGS9	PMAA_m0530	part_of	GO:0016020	membrane	ECO:0000256	IEA	GO_REF:0000002	InterPro:IPR002429	441960	InterPro		C
M4GGS9	PMAA_m0530	part_of	GO:0016021	integral component of membrane	ECO:0000256	IEA	GO_REF:0000002	InterPro:IPR011759	441960	InterPro		C
M4GGS9	PMAA_m0530	enables	GO:0046872	metal ion binding	ECO:0000323	IEA	GO_REF:0000043	UniProtKB-KW:KW-0479	441960	UniProt		F
M4GGS9	PMAA_m0530	involved_in	GO:0055114	oxidation-reduction process	ECO:0000323	IEA	GO_REF:0000043	UniProtKB-KW:KW-0249	441960	UniProt		P
M4GGS9	PMAA_m0530	part_of	GO:0005743	mitochondrial inner membrane	ECO:0000323	IEA	GO_REF:0000043	UniProtKB-KW:KW-0999	441960	UniProt		C
M4GGS9	PMAA_m0530	part_of	GO:0016020	membrane	ECO:0000323	IEA	GO_REF:0000043	UniProtKB-KW:KW-0472	441960	UniProt		C
M4GGS9	PMAA_m0530	part_of	GO:0070469	respirasome	ECO:0000323	IEA	GO_REF:0000043	UniProtKB-KW:KW-0679	441960	UniProt		C
M4GGS9	PMAA_m0530	part_of	GO:0005739	mitochondrion	ECO:0000323	IEA	GO_REF:0000043	UniProtKB-KW:KW-0496	441960	UniProt		C
M4GGS9	PMAA_m0530	part_of	GO:0016021	integral component of membrane	ECO:0000323	IEA	GO_REF:0000043	UniProtKB-KW:KW-0812	441960	UniProt		C
M4GGS9	PMAA_m0530	part_of	GO:0005743	mitochondrial inner membrane	ECO:0000323	IEA	GO_REF:0000044	UniProtKB-SubCell:SL-0168	441960	UniProt		C
M4GGS9	PMAA_m0530	involved_in	GO:1902600	proton transmembrane transport	ECO:0000366	IEA	GO_REF:0000108	GO:0004129	441960	GOC		P
A0A093V143	GQ26_0330480	enables	GO:0004812	aminoacyl-tRNA ligase activity	ECO:0000256	IEA	GO_REF:0000002	InterPro:IPR002314	1077442	InterPro		F
A0A093V143	GQ26_0330480	involved_in	GO:0006418	tRNA aminoacylation for protein translation	ECO:0000256	IEA	GO_REF:0000002	InterPro:IPR002314	1077442	InterPro		P
A0A093V143	GQ26_0330480	enables	GO:0000166	nucleotide binding	ECO:0000256	IEA	GO_REF:0000002	InterPro:IPR002314|InterPro:IPR002315	1077442	InterPro		F
A0A093V143	GQ26_0330480	enables	GO:0004820	glycine-tRNA ligase activity	ECO:0000256	IEA	GO_REF:0000002	InterPro:IPR002315	1077442	InterPro		F
A0A093V143	GQ26_0330480	enables	GO:0005524	ATP binding	ECO:0000256	IEA	GO_REF:0000002	InterPro:IPR002314|InterPro:IPR002315	1077442	InterPro		F
A0A093V143	GQ26_0330480	part_of	GO:0005737	cytoplasm	ECO:0000256	IEA	GO_REF:0000002	InterPro:IPR002315	1077442	InterPro		C
A0A093V143	GQ26_0330480	involved_in	GO:0006426	glycyl-tRNA aminoacylation	ECO:0000256	IEA	GO_REF:0000002	InterPro:IPR002315	1077442	InterPro		P
A0A093V143	GQ26_0330480	enables	GO:0016874	ligase activity	ECO:0000323	IEA	GO_REF:0000043	UniProtKB-KW:KW-0436	1077442	UniProt		F
A0A093VG40	GQ26_0052580	involved_in	GO:0006457	protein folding	ECO:0000256	IEA	GO_REF:0000002	InterPro:IPR018369|InterPro:IPR020818|InterPro:IPR037124	1077442	InterPro		P
A0A093VG40	GQ26_0052580	enables	GO:0005524	ATP binding	ECO:0000256	IEA	GO_REF:0000002	InterPro:IPR018369	1077442	InterPro		F
A0A093VP02	GQ26_0120920	enables	GO:0003729	mRNA binding	ECO:0000256	IEA	GO_REF:0000002	InterPro:IPR016706	1077442	InterPro		F
A0A093VP02	GQ26_0120920	part_of	GO:0005849	mRNA cleavage factor complex	ECO:0000256	IEA	GO_REF:0000002	InterPro:IPR016706	1077442	InterPro		C
A0A093VP02	GQ26_0120920	enables	GO:0046872	metal ion binding	ECO:0000256	IEA	GO_REF:0000002	InterPro:IPR011249	1077442	InterPro		F
A0A093VP02	GQ26_0120920	enables	GO:0003824	catalytic activity	ECO:0000256	IEA	GO_REF:0000002	InterPro:IPR011249	1077442	InterPro		F
A0A093VP02	GQ26_0120920	involved_in	GO:0006378	mRNA polyadenylation	ECO:0000256	IEA	GO_REF:0000002	InterPro:IPR016706	1077442	InterPro		P
A0A093VP02	GQ26_0120920	involved_in	GO:0006508	proteolysis	ECO:0000323	IEA	GO_REF:0000043	UniProtKB-KW:KW-0645	1077442	UniProt		P
A0A093VP02	GQ26_0120920	enables	GO:0008233	peptidase activity	ECO:0000323	IEA	GO_REF:0000043	UniProtKB-KW:KW-0645	1077442	UniProt		F
A0A093VCH9	GQ26_0280040	enables	GO:0003824	catalytic activity	ECO:0000256	IEA	GO_REF:0000002	InterPro:IPR005810|InterPro:IPR005811	1077442	InterPro		F
A0A093VCH9	GQ26_0280040	involved_in	GO:0006099	tricarboxylic acid cycle	ECO:0000323	IEA	GO_REF:0000043	UniProtKB-KW:KW-0816	1077442	UniProt		P
A0A093VCH9	GQ26_0280040	enables	GO:0016874	ligase activity	ECO:0000323	IEA	GO_REF:0000043	UniProtKB-KW:KW-0436	1077442	UniProt		F
A0A093VCH9	GQ26_0280040	enables	GO:0000166	nucleotide binding	ECO:0000323	IEA	GO_REF:0000043	UniProtKB-KW:KW-0547	1077442	UniProt		F
A0A093VCH9	GQ26_0280040	part_of	GO:0005739	mitochondrion	ECO:0000323	IEA	GO_REF:0000043	UniProtKB-KW:KW-0496	1077442	UniProt		C
A0A093VCH9	GQ26_0280040	enables	GO:0004775	succinate-CoA ligase (ADP-forming) activity	ECO:0000501	IEA	GO_REF:0000003	EC:6.2.1.5	1077442	UniProt		F
A0A093VCH9	GQ26_0280040	part_of	GO:0005739	mitochondrion	ECO:0000323	IEA	GO_REF:0000044	UniProtKB-SubCell:SL-0173	1077442	UniProt		C
A0A093VCH9	GQ26_0280040	involved_in	GO:0006099	tricarboxylic acid cycle	ECO:0000256	IEA	GO_REF:0000104	UniRule:UR000406071	1077442	UniProt		P
A0A093VCH9	GQ26_0280040	enables	GO:0004775	succinate-CoA ligase (ADP-forming) activity	ECO:0000256	IEA	GO_REF:0000104	UniRule:UR000406071	1077442	UniProt		F
A0A093VCH9	GQ26_0280040	involved_in	GO:0006099	tricarboxylic acid cycle	ECO:0000322	IEA	GO_REF:0000041	UniPathway:UPA00223	1077442	UniProt		P
A0A093V8I7	GQ26_0121850	enables	GO:0003678	DNA helicase activity	ECO:0000256	IEA	GO_REF:0000002	InterPro:IPR010339	1077442	InterPro		F
A0A093V8I7	GQ26_0121850	part_of	GO:0035267	NuA4 histone acetyltransferase complex	ECO:0000256	IEA	GO_REF:0000002	InterPro:IPR037938	1077442	InterPro		C
A0A093V8I7	GQ26_0121850	enables	GO:0043139	5'-3' DNA helicase activity	ECO:0000256	IEA	GO_REF:0000002	InterPro:IPR027238|InterPro:IPR037938	1077442	InterPro		F
A0A093V8I7	GQ26_0121850	enables	GO:0005524	ATP binding	ECO:0000256	IEA	GO_REF:0000002	InterPro:IPR010339	1077442	InterPro		F
A0A093V8I7	GQ26_0121850	part_of	GO:0031011	Ino80 complex	ECO:0000256	IEA	GO_REF:0000002	InterPro:IPR037938	1077442	InterPro		C
A0A093V8I7	GQ26_0121850	part_of	GO:0097255	R2TP complex	ECO:0000256	IEA	GO_REF:0000002	InterPro:IPR037938	1077442	InterPro		C
A0A093V8I7	GQ26_0121850	involved_in	GO:0006281	DNA repair	ECO:0000323	IEA	GO_REF:0000043	UniProtKB-KW:KW-0234	1077442	UniProt		P
A0A093V8I7	GQ26_0121850	involved_in	GO:0006325	chromatin organization	ECO:0000323	IEA	GO_REF:0000043	UniProtKB-KW:KW-0156	1077442	UniProt		P
A0A093V8I7	GQ26_0121850	enables	GO:0016787	hydrolase activity	ECO:0000323	IEA	GO_REF:0000043	UniProtKB-KW:KW-0378	1077442	UniProt		F
A0A093V8I7	GQ26_0121850	enables	GO:0004386	helicase activity	ECO:0000323	IEA	GO_REF:0000043	UniProtKB-KW:KW-0347	1077442	UniProt		F
A0A093V8I7	GQ26_0121850	enables	GO:0005524	ATP binding	ECO:0000323	IEA	GO_REF:0000043	UniProtKB-KW:KW-0067	1077442	UniProt		F
A0A093V8I7	GQ26_0121850	part_of	GO:0005634	nucleus	ECO:0000323	IEA	GO_REF:0000043	UniProtKB-KW:KW-0539	1077442	UniProt		C
A0A093V8I7	GQ26_0121850	enables	GO:0000166	nucleotide binding	ECO:0000323	IEA	GO_REF:0000043	UniProtKB-KW:KW-0547	1077442	UniProt		F
A0A093V8I7	GQ26_0121850	involved_in	GO:0006974	cellular response to DNA damage stimulus	ECO:0000323	IEA	GO_REF:0000043	UniProtKB-KW:KW-0227	1077442	UniProt		P
A0A093V8I7	GQ26_0121850	enables	GO:0003678	DNA helicase activity	ECO:0000501	IEA	GO_REF:0000003	EC:3.6.4.12	1077442	UniProt		F
A0A093V8I7	GQ26_0121850	part_of	GO:0005634	nucleus	ECO:0000323	IEA	GO_REF:0000044	UniProtKB-SubCell:SL-0191	1077442	UniProt		C
A0A093V8I7	GQ26_0121850	involved_in	GO:0032508	DNA duplex unwinding	ECO:0000366	IEA	GO_REF:0000108	GO:0003678	1077442	GOC		P
A0A093V8I7	GQ26_0121850	involved_in	GO:0032508	DNA duplex unwinding	ECO:0000366	IEA	GO_REF:0000108	GO:0043139	1077442	GOC		P
A0A093V8I7	GQ26_0121850	involved_in	GO:0032508	DNA duplex unwinding	ECO:0000366	IEA	GO_REF:0000108	GO:0003678	1077442	GOC		P
A0A093XGL7	GQ26_0291110	involved_in	GO:0009116	nucleoside metabolic process	ECO:0000256	IEA	GO_REF:0000002	InterPro:IPR000836	1077442	InterPro		P
A0A093XGL7	GQ26_0291110	enables	GO:0003999	adenine phosphoribosyltransferase activity	ECO:0000256	IEA	GO_REF:0000002	InterPro:IPR005764	1077442	InterPro		F
A0A093XGL7	GQ26_0291110	part_of	GO:0005737	cytoplasm	ECO:0000256	IEA	GO_REF:0000002	InterPro:IPR005764	1077442	InterPro		C
A0A093XGL7	GQ26_0291110	involved_in	GO:0006168	adenine salvage	ECO:0000256	IEA	GO_REF:0000002	InterPro:IPR005764	1077442	InterPro		P
A0A093XGL7	GQ26_0291110	enables	GO:0016740	transferase activity	ECO:0000323	IEA	GO_REF:0000043	UniProtKB-KW:KW-0808	1077442	UniProt		F
A0A093XGL7	GQ26_0291110	enables	GO:0016757	transferase activity, transferring glycosyl groups	ECO:0000323	IEA	GO_REF:0000043	UniProtKB-KW:KW-0328	1077442	UniProt		F
A0A093V0Z1	GQ26_0340980	part_of	GO:0005840	ribosome	ECO:0000256	IEA	GO_REF:0000002	InterPro:IPR000597	1077442	InterPro		C
A0A093V0Z1	GQ26_0340980	involved_in	GO:0006412	translation	ECO:0000256	IEA	GO_REF:0000002	InterPro:IPR000597	1077442	InterPro		P
A0A093V0Z1	GQ26_0340980	enables	GO:0003735	structural constituent of ribosome	ECO:0000256	IEA	GO_REF:0000002	InterPro:IPR000597	1077442	InterPro		F
A0A093V0Z1	GQ26_0340980	part_of	GO:0005840	ribosome	ECO:0000323	IEA	GO_REF:0000043	UniProtKB-KW:KW-0689	1077442	UniProt		C
A0A093V9D4	GQ26_0101710	involved_in	GO:1902600	proton transmembrane transport	ECO:0000256	IEA	GO_REF:0000002	InterPro:IPR002842	1077442	InterPro		P
A0A093V9D4	GQ26_0101710	part_of	GO:0033178	proton-transporting two-sector ATPase complex, catalytic domain	ECO:0000256	IEA	GO_REF:0000002	InterPro:IPR002842	1077442	InterPro		C
A0A093V9D4	GQ26_0101710	enables	GO:0046961	proton-transporting ATPase activity, rotational mechanism	ECO:0000256	IEA	GO_REF:0000002	InterPro:IPR002842	1077442	InterPro		F
B6Q5U2	PMAA_023770	part_of	GO:0005840	ribosome	ECO:0000256	IEA	GO_REF:0000002	InterPro:IPR000554	441960	InterPro		C
B6Q5U2	PMAA_023770	involved_in	GO:0006412	translation	ECO:0000256	IEA	GO_REF:0000002	InterPro:IPR000554	441960	InterPro		P
B6Q5U2	PMAA_023770	enables	GO:0003735	structural constituent of ribosome	ECO:0000256	IEA	GO_REF:0000002	InterPro:IPR000554	441960	InterPro		F
B6Q5U2	PMAA_023770	part_of	GO:0005840	ribosome	ECO:0000323	IEA	GO_REF:0000043	UniProtKB-KW:KW-0689	441960	UniProt		C
A0A093UY28	GQ26_0420300	part_of	GO:0005840	ribosome	ECO:0000256	IEA	GO_REF:0000002	InterPro:IPR001196	1077442	InterPro		C
A0A093UY28	GQ26_0420300	involved_in	GO:0006412	translation	ECO:0000256	IEA	GO_REF:0000002	InterPro:IPR001196|InterPro:IPR030878	1077442	InterPro		P
A0A093UY28	GQ26_0420300	enables	GO:0003735	structural constituent of ribosome	ECO:0000256	IEA	GO_REF:0000002	InterPro:IPR001196|InterPro:IPR030878	1077442	InterPro		F
A0A093UY28	GQ26_0420300	part_of	GO:0015934	large ribosomal subunit	ECO:0000256	IEA	GO_REF:0000002	InterPro:IPR030878	1077442	InterPro		C
A0A093UY28	GQ26_0420300	part_of	GO:0005840	ribosome	ECO:0000323	IEA	GO_REF:0000043	UniProtKB-KW:KW-0689	1077442	UniProt		C
B6QGS8	PMAA_086460	part_of	GO:0005840	ribosome	ECO:0000256	IEA	GO_REF:0000002	InterPro:IPR012678|InterPro:IPR013025	441960	InterPro		C
B6QGS8	PMAA_086460	involved_in	GO:0006412	translation	ECO:0000256	IEA	GO_REF:0000002	InterPro:IPR012678|InterPro:IPR013025	441960	InterPro		P
B6QGS8	PMAA_086460	enables	GO:0003735	structural constituent of ribosome	ECO:0000256	IEA	GO_REF:0000002	InterPro:IPR012678|InterPro:IPR013025	441960	InterPro		F
B6QGS8	PMAA_086460	part_of	GO:0005840	ribosome	ECO:0000323	IEA	GO_REF:0000043	UniProtKB-KW:KW-0689	441960	UniProt		C
B6QG47	PMAA_084370	part_of	GO:0005840	ribosome	ECO:0000256	IEA	GO_REF:0000002	InterPro:IPR002171|InterPro:IPR022666|InterPro:IPR022669|InterPro:IPR022671	441960	InterPro		C
B6QG47	PMAA_084370	involved_in	GO:0006412	translation	ECO:0000256	IEA	GO_REF:0000002	InterPro:IPR002171|InterPro:IPR022666|InterPro:IPR022669|InterPro:IPR022671	441960	InterPro		P
B6QG47	PMAA_084370	enables	GO:0003735	structural constituent of ribosome	ECO:0000256	IEA	GO_REF:0000002	InterPro:IPR002171|InterPro:IPR022666|InterPro:IPR022669|InterPro:IPR022671	441960	InterPro		F
B6QG47	PMAA_084370	part_of	GO:0005840	ribosome	ECO:0000323	IEA	GO_REF:0000043	UniProtKB-KW:KW-0689	441960	UniProt		C
A0A093VLI3	GQ26_0012380	part_of	GO:0005783	endoplasmic reticulum	ECO:0000256	IEA	GO_REF:0000002	InterPro:IPR007676	1077442	InterPro		C
A0A093VLI3	GQ26_0012380	involved_in	GO:0006486	protein glycosylation	ECO:0000256	IEA	GO_REF:0000002	InterPro:IPR007676	1077442	InterPro		P
A0A093VLI3	GQ26_0012380	part_of	GO:0016021	integral component of membrane	ECO:0000256	IEA	GO_REF:0000002	InterPro:IPR007676	1077442	InterPro		C
A0A093VLI3	GQ26_0012380	enables	GO:0016740	transferase activity	ECO:0000323	IEA	GO_REF:0000043	UniProtKB-KW:KW-0808	1077442	UniProt		F
A0A093VLI3	GQ26_0012380	part_of	GO:0005783	endoplasmic reticulum	ECO:0000323	IEA	GO_REF:0000043	UniProtKB-KW:KW-0256	1077442	UniProt		C
A0A093VLI3	GQ26_0012380	part_of	GO:0005789	endoplasmic reticulum membrane	ECO:0000323	IEA	GO_REF:0000044	UniProtKB-SubCell:SL-0097	1077442	UniProt		C
A0A093VLI3	GQ26_0012380	part_of	GO:0008250	oligosaccharyltransferase complex	ECO:0000256	IEA	GO_REF:0000104	UniRule:UR000119528	1077442	UniProt		C
A0A093VLI3	GQ26_0012380	part_of	GO:0016021	integral component of membrane	ECO:0000256	IEA	GO_REF:0000104	UniRule:UR000119528	1077442	UniProt		C
A0A093VLI3	GQ26_0012380	involved_in	GO:0006486	protein glycosylation	ECO:0000322	IEA	GO_REF:0000041	UniPathway:UPA00378	1077442	UniProt		P
A0A093XR50	GQ26_0141320	enables	GO:0005525	GTP binding	ECO:0000256	IEA	GO_REF:0000002	InterPro:IPR005225|InterPro:IPR006689	1077442	InterPro		F
A0A093XR50	GQ26_0141320	enables	GO:0005525	GTP binding	ECO:0000323	IEA	GO_REF:0000043	UniProtKB-KW:KW-0342	1077442	UniProt		F
A0A093XR50	GQ26_0141320	enables	GO:0000166	nucleotide binding	ECO:0000323	IEA	GO_REF:0000043	UniProtKB-KW:KW-0547	1077442	UniProt		F
B6QPA0	PMAA_047730	part_of	GO:0005840	ribosome	ECO:0000256	IEA	GO_REF:0000002	InterPro:IPR001971|InterPro:IPR036967	441960	InterPro		C
B6QPA0	PMAA_047730	involved_in	GO:0006412	translation	ECO:0000256	IEA	GO_REF:0000002	InterPro:IPR001971|InterPro:IPR036967	441960	InterPro		P
B6QPA0	PMAA_047730	enables	GO:0003735	structural constituent of ribosome	ECO:0000256	IEA	GO_REF:0000002	InterPro:IPR001971|InterPro:IPR036967	441960	InterPro		F
B6QPA0	PMAA_047730	part_of	GO:0005840	ribosome	ECO:0000323	IEA	GO_REF:0000043	UniProtKB-KW:KW-0689	441960	UniProt		C
B6QKY0	PMAA_055530	part_of	GO:0005840	ribosome	ECO:0000256	IEA	GO_REF:0000002	InterPro:IPR001266|InterPro:IPR018277	441960	InterPro		C
B6QKY0	PMAA_055530	involved_in	GO:0006412	translation	ECO:0000256	IEA	GO_REF:0000002	InterPro:IPR001266|InterPro:IPR018277	441960	InterPro		P
B6QKY0	PMAA_055530	enables	GO:0003735	structural constituent of ribosome	ECO:0000256	IEA	GO_REF:0000002	InterPro:IPR001266|InterPro:IPR018277	441960	InterPro		F
B6QKY0	PMAA_055530	part_of	GO:0005840	ribosome	ECO:0000323	IEA	GO_REF:0000043	UniProtKB-KW:KW-0689	441960	UniProt		C
A0A093Y3S5	GQ26_0030910	involved_in	GO:0006396	RNA processing	ECO:0000256	IEA	GO_REF:0000002	InterPro:IPR003107	1077442	InterPro		P
A0A093V6P6	GQ26_0450370	involved_in	GO:0046294	formaldehyde catabolic process	ECO:0000256	IEA	GO_REF:0000002	InterPro:IPR014186	1077442	InterPro		P
A0A093V6P6	GQ26_0450370	enables	GO:0018738	S-formylglutathione hydrolase activity	ECO:0000256	IEA	GO_REF:0000002	InterPro:IPR014186	1077442	InterPro		F
A0A093V6P6	GQ26_0450370	enables	GO:0016787	hydrolase activity	ECO:0000323	IEA	GO_REF:0000043	UniProtKB-KW:KW-0378	1077442	UniProt		F
A0A093V6P6	GQ26_0450370	enables	GO:0052689	carboxylic ester hydrolase activity	ECO:0000323	IEA	GO_REF:0000043	UniProtKB-KW:KW-0719	1077442	UniProt		F
A0A093V6P6	GQ26_0450370	part_of	GO:0005737	cytoplasm	ECO:0000323	IEA	GO_REF:0000043	UniProtKB-KW:KW-0963	1077442	UniProt		C
A0A093V6P6	GQ26_0450370	enables	GO:0018738	S-formylglutathione hydrolase activity	ECO:0000501	IEA	GO_REF:0000003	EC:3.1.2.12	1077442	UniProt		F
A0A093V6P6	GQ26_0450370	part_of	GO:0005737	cytoplasm	ECO:0000323	IEA	GO_REF:0000044	UniProtKB-SubCell:SL-0086	1077442	UniProt		C
B8M8A7	TSTA_036450	part_of	GO:0005840	ribosome	ECO:0000256	IEA	GO_REF:0000002	InterPro:IPR000218|InterPro:IPR036853	441959	InterPro		C
B8M8A7	TSTA_036450	involved_in	GO:0006412	translation	ECO:0000256	IEA	GO_REF:0000002	InterPro:IPR000218|InterPro:IPR036853	441959	InterPro		P
B8M8A7	TSTA_036450	enables	GO:0003735	structural constituent of ribosome	ECO:0000256	IEA	GO_REF:0000002	InterPro:IPR000218|InterPro:IPR036853	441959	InterPro		F
B8M8A7	TSTA_036450	enables	GO:0008233	peptidase activity	ECO:0000323	IEA	GO_REF:0000043	UniProtKB-KW:KW-0645	441959	UniProt		F
B8M8A7	TSTA_036450	part_of	GO:0005840	ribosome	ECO:0000323	IEA	GO_REF:0000043	UniProtKB-KW:KW-0689	441959	UniProt		C
B8M8A7	TSTA_036450	involved_in	GO:0006508	proteolysis	ECO:0000323	IEA	GO_REF:0000043	UniProtKB-KW:KW-0645	441959	UniProt		P
B6Q1G8	PMAA_017450	part_of	GO:0005759	mitochondrial matrix	ECO:0000265	IEA	GO_REF:0000107	UniProtKB:Q12031|sgd:YPR006C	441960	EnsemblFungi		C
B6Q1G8	PMAA_017450	involved_in	GO:0019629	propionate catabolic process, 2-methylcitrate cycle	ECO:0000265	IEA	GO_REF:0000107	UniProtKB:Q12031|sgd:YPR006C	441960	EnsemblFungi		P
B6Q1G8	PMAA_017450	enables	GO:0046421	methylisocitrate lyase activity	ECO:0000265	IEA	GO_REF:0000107	UniProtKB:Q12031|sgd:YPR006C	441960	EnsemblFungi		F
B6Q1G8	PMAA_017450	involved_in	GO:0019752	carboxylic acid metabolic process	ECO:0000256	IEA	GO_REF:0000002	InterPro:IPR006254	441960	InterPro		P
B6Q1G8	PMAA_017450	enables	GO:0003824	catalytic activity	ECO:0000256	IEA	GO_REF:0000002	InterPro:IPR015813|InterPro:IPR018523|InterPro:IPR039556	441960	InterPro		F
B6Q1G8	PMAA_017450	enables	GO:0004451	isocitrate lyase activity	ECO:0000256	IEA	GO_REF:0000002	InterPro:IPR006254	441960	InterPro		F
B6Q1G8	PMAA_017450	enables	GO:0046872	metal ion binding	ECO:0000323	IEA	GO_REF:0000043	UniProtKB-KW:KW-0479	441960	UniProt		F
B6Q1G8	PMAA_017450	enables	GO:0016829	lyase activity	ECO:0000323	IEA	GO_REF:0000043	UniProtKB-KW:KW-0456	441960	UniProt		F
A0A093VVW5	GQ26_0060790	part_of	GO:0005840	ribosome	ECO:0000256	IEA	GO_REF:0000002	InterPro:IPR005822|InterPro:IPR023563|InterPro:IPR036899	1077442	InterPro		C
A0A093VVW5	GQ26_0060790	involved_in	GO:0006412	translation	ECO:0000256	IEA	GO_REF:0000002	InterPro:IPR005755|InterPro:IPR005822|InterPro:IPR023563|InterPro:IPR036899	1077442	InterPro		P
A0A093VVW5	GQ26_0060790	enables	GO:0003735	structural constituent of ribosome	ECO:0000256	IEA	GO_REF:0000002	InterPro:IPR005755|InterPro:IPR005822|InterPro:IPR023563|InterPro:IPR036899	1077442	InterPro		F
A0A093VVW5	GQ26_0060790	part_of	GO:0015934	large ribosomal subunit	ECO:0000256	IEA	GO_REF:0000002	InterPro:IPR005755	1077442	InterPro		C
A0A093VVW5	GQ26_0060790	part_of	GO:0005840	ribosome	ECO:0000323	IEA	GO_REF:0000043	UniProtKB-KW:KW-0689	1077442	UniProt		C
A0A093VNB5	GQ26_0132140	involved_in	GO:0055114	oxidation-reduction process	ECO:0000256	IEA	GO_REF:0000002	InterPro:IPR018170|InterPro:IPR020471	1077442	InterPro		P
A0A093VNB5	GQ26_0132140	enables	GO:0016491	oxidoreductase activity	ECO:0000256	IEA	GO_REF:0000002	InterPro:IPR018170|InterPro:IPR020471	1077442	InterPro		F
A0A093XTH3	GQ26_0122390	enables	GO:0001671	ATPase activator activity	ECO:0000256	IEA	GO_REF:0000002	InterPro:IPR015310|InterPro:IPR039981	1077442	InterPro		F
A0A093XTH3	GQ26_0122390	enables	GO:0051087	chaperone binding	ECO:0000256	IEA	GO_REF:0000002	InterPro:IPR015310	1077442	InterPro		F
A0A093XTH3	GQ26_0122390	enables	GO:0051879	Hsp90 protein binding	ECO:0000256	IEA	GO_REF:0000002	InterPro:IPR039981	1077442	InterPro		F
A0A093XTH3	GQ26_0122390	part_of	GO:0016020	membrane	ECO:0000323	IEA	GO_REF:0000043	UniProtKB-KW:KW-0472	1077442	UniProt		C
A0A093XTH3	GQ26_0122390	part_of	GO:0016021	integral component of membrane	ECO:0000323	IEA	GO_REF:0000043	UniProtKB-KW:KW-0812	1077442	UniProt		C
A0A093XTH3	GQ26_0122390	involved_in	GO:0032781	positive regulation of ATPase activity	ECO:0000366	IEA	GO_REF:0000108	GO:0001671	1077442	GOC		P
A0A093UT03	GQ26_0380120	involved_in	GO:0006457	protein folding	ECO:0000256	IEA	GO_REF:0000002	InterPro:IPR008971|InterPro:IPR012724	1077442	InterPro		P
A0A093UT03	GQ26_0380120	involved_in	GO:0009408	response to heat	ECO:0000256	IEA	GO_REF:0000002	InterPro:IPR012724	1077442	InterPro		P
A0A093UT03	GQ26_0380120	enables	GO:0051082	unfolded protein binding	ECO:0000256	IEA	GO_REF:0000002	InterPro:IPR001305|InterPro:IPR008971|InterPro:IPR012724	1077442	InterPro		F
A0A093UT03	GQ26_0380120	enables	GO:0005524	ATP binding	ECO:0000256	IEA	GO_REF:0000002	InterPro:IPR012724	1077442	InterPro		F
A0A093UT03	GQ26_0380120	enables	GO:0031072	heat shock protein binding	ECO:0000256	IEA	GO_REF:0000002	InterPro:IPR001305	1077442	InterPro		F
A0A093UT03	GQ26_0380120	enables	GO:0046872	metal ion binding	ECO:0000323	IEA	GO_REF:0000043	UniProtKB-KW:KW-0479	1077442	UniProt		F
A0A093VIC8	GQ26_0042730	involved_in	GO:0006094	gluconeogenesis	ECO:0000256	IEA	GO_REF:0000002	InterPro:IPR001672|InterPro:IPR018189	1077442	InterPro		P
A0A093VIC8	GQ26_0042730	enables	GO:0004347	glucose-6-phosphate isomerase activity	ECO:0000256	IEA	GO_REF:0000002	InterPro:IPR001672|InterPro:IPR018189|InterPro:IPR023096	1077442	InterPro		F
A0A093VIC8	GQ26_0042730	involved_in	GO:0006096	glycolytic process	ECO:0000256	IEA	GO_REF:0000002	InterPro:IPR001672|InterPro:IPR018189|InterPro:IPR023096	1077442	InterPro		P
A0A093VIC8	GQ26_0042730	involved_in	GO:0006094	gluconeogenesis	ECO:0000323	IEA	GO_REF:0000043	UniProtKB-KW:KW-0312	1077442	UniProt		P
A0A093VIC8	GQ26_0042730	enables	GO:0016853	isomerase activity	ECO:0000323	IEA	GO_REF:0000043	UniProtKB-KW:KW-0413	1077442	UniProt		F
A0A093VIC8	GQ26_0042730	involved_in	GO:0006096	glycolytic process	ECO:0000323	IEA	GO_REF:0000043	UniProtKB-KW:KW-0324	1077442	UniProt		P
A0A093VIC8	GQ26_0042730	enables	GO:0004347	glucose-6-phosphate isomerase activity	ECO:0000501	IEA	GO_REF:0000003	EC:5.3.1.9	1077442	UniProt		F
A0A093VIC8	GQ26_0042730	involved_in	GO:0006096	glycolytic process	ECO:0000322	IEA	GO_REF:0000041	UniPathway:UPA00109	1077442	UniProt		P
B6QCQ3	PMAA_068040	enables	GO:0008097	5S rRNA binding	ECO:0000265	IEA	GO_REF:0000107	UniProtKB:P26321|sgd:YPL131W	441960	EnsemblFungi		F
B6QCQ3	PMAA_068040	involved_in	GO:0000027	ribosomal large subunit assembly	ECO:0000265	IEA	GO_REF:0000107	UniProtKB:P26321|sgd:YPL131W	441960	EnsemblFungi		P
B6QCQ3	PMAA_068040	part_of	GO:0022625	cytosolic large ribosomal subunit	ECO:0000265	IEA	GO_REF:0000107	UniProtKB:P26321|sgd:YPL131W	441960	EnsemblFungi		C
B6QCQ3	PMAA_068040	part_of	GO:0005840	ribosome	ECO:0000256	IEA	GO_REF:0000002	InterPro:IPR005485	441960	InterPro		C
B6QCQ3	PMAA_068040	involved_in	GO:0006412	translation	ECO:0000256	IEA	GO_REF:0000002	InterPro:IPR005485	441960	InterPro		P
B6QCQ3	PMAA_068040	enables	GO:0003735	structural constituent of ribosome	ECO:0000256	IEA	GO_REF:0000002	InterPro:IPR005485	441960	InterPro		F
B6QCQ3	PMAA_068040	enables	GO:0008097	5S rRNA binding	ECO:0000256	IEA	GO_REF:0000002	InterPro:IPR005485	441960	InterPro		F
B6QCQ3	PMAA_068040	part_of	GO:0005840	ribosome	ECO:0000323	IEA	GO_REF:0000043	UniProtKB-KW:KW-0689	441960	UniProt		C
B6Q304	PMAA_018940	enables	GO:0022857	transmembrane transporter activity	ECO:0000256	IEA	GO_REF:0000002	InterPro:IPR003663|InterPro:IPR005828|InterPro:IPR005829|InterPro:IPR020846	441960	InterPro		F
B6Q304	PMAA_018940	part_of	GO:0016020	membrane	ECO:0000256	IEA	GO_REF:0000002	InterPro:IPR003663	441960	InterPro		C
[truncated: 3,305 more rows]
